# Supplementary material for: 4-(2-Chloro­ethyl)morpholinium picrate
Source: Acta Crystallogr Sect E Struct Rep Online. 2009 Sep 12;65(Pt 10):o2435. doi: 10.1107/S1600536809035405 (PMC2970397; doi:10.1107/S1600536809035405)
Supplement: Supplementary file 1 [file e-65-o2435-sup1.cif]

##############################################################################
###                                                                        ###
###        Electronic paper (Acta Crystallographica Section E)             ###
###                                                                        ###
##############################################################################
#                                                                            #
# This CIF contains the data in a paper accepted for publication in Acta     #
# Crystallographica Section E. It conforms to the requirements of Notes      #
# for Authors for Section E, and has been peer reviewed under the auspices   #
# of the IUCr Commission on Journals.                                        #
#                                                                            #
# Full details of the Crystallographic Information File format               #
# are given in the paper "The Crystallographic Information File (CIF):       #
# a New Standard Archive File for Crystallography" by S. R. Hall, F. H.      #
# Allen and I. D. Brown [Acta Cryst. (1991), A47, 655-685].                  #
#                                                                            #
# The current version of the core CIF dictionary is obtainable from          #
# ftp://ftp.iucr.org/pub/cif_core.dic. The current version number is 2.4.    #
#                                                                            #
# Software is freely available for graphical display of the structure(s) in  #
# this CIF.  For information consult the CIF home page http://www.iucr.org/  #
# cif/home.html                                                              #
#                                                                            #
# This file may be used for bona fide research purposes within the           #
# scientific community so long as proper attribution is given to the journal # 
# article from which it was obtained.                                        #
#                                                                            #
##############################################################################
                                             
data_global
_audit_creation_method     'WinGX routine CIF_UPDATE'
_audit_conform_dict_name     cif_core.dic
_audit_conform_dict_version     2.3
_journal_date_recd_electronic     2009-07-22
_journal_date_accepted     2009-09-02
_journal_name_full     'Acta Crystallographica, Section E'
_journal_year     2009
_journal_volume     65
_journal_issue     10
_journal_page_first     o2435
_journal_page_last     o2435
_journal_paper_category     QO
_journal_coeditor_code     JH2096
_publ_contact_author_name     'Prof.Rajni Kant'
_publ_contact_author_address
;
Department of Physics
University of Jammu
Jammu Tawi-180006
India
;
_publ_contact_author_email     rk_paper@rediffmail.com
_publ_contact_author_fax     '+91 191 2432051'
_publ_contact_author_phone     '+91 94191 94375'
_publ_section_title
;
4-(2-Chloroethyl)morpholinium picrate
;
loop_
    _publ_author_name
    _publ_author_address
    'Rajni Kant'
;
Department of Physics
University of Jammu
Jammu Tawi 180 006
India
;
    'Sabeta Kohli'
;
Department of Physics
University of Jammu
Jammu Tawi 180 006
India
;
    'Lovely Sarmal'
;
Department of Physics
University of Jammu
Jammu Tawi 180 006
India
;
    'B. Narayana'
;
Department of Studies in Chemistry
Mangalore University
Magalagangotri 574 199
India
;
    'S. Samshuddin'
;
Department of Studies in Chemistry
Mangalore University
Magalagangotri 574 199
India
;
data_I
_audit_creation_method     'WinGX routine CIF_UPDATE'
_chemical_name_systematic
;
4-(2-Chloroethyl)morpholinium picrate
;
_chemical_formula_moiety     'C6 H13 Cl N O +, C6 H2 N3 O7 -'
_chemical_formula_sum     'C12 H15 Cl N4 O8'
_chemical_formula_weight     378.72
_chemical_melting_point     ?
_space_group_crystal_system     triclinic
_space_group_name_H-M_alt     'P -1'
_space_group_name_Hall     '-P 1'
loop_
    _symmetry_equiv_pos_as_xyz
    'x, y, z'
    '-x, -y, -z'
_cell_length_a     8.2063(4)
_cell_length_b     9.3075(5)
_cell_length_c     10.2896(6)
_cell_angle_alpha     93.954(5)
_cell_angle_beta     95.284(5)
_cell_angle_gamma     90.376(4)
_cell_volume     780.65(7)
_cell_formula_units_Z     2
_cell_measurement_reflns_used     3665
_cell_measurement_theta_min     3.3
_cell_measurement_theta_max     32.3
_cell_measurement_temperature     293(2)
_exptl_crystal_description     rectangular
_exptl_crystal_colour     yellow
_exptl_crystal_size_max     0.30
_exptl_crystal_size_mid     0.24
_exptl_crystal_size_min     0.18
_exptl_crystal_size_rad     ?
_exptl_crystal_density_diffrn     1.611
_exptl_crystal_density_meas     ?
_exptl_crystal_density_method     'not measured'
_exptl_crystal_F_000     392
_exptl_absorpt_coefficient_mu     0.298
_exptl_absorpt_correction_type     none
_exptl_absorpt_correction_T_min     ?
_exptl_absorpt_correction_T_max     ?
_diffrn_ambient_temperature     293(2)
_diffrn_radiation_type     MoK\a
_diffrn_radiation_wavelength     0.71073
_diffrn_measurement_device_type     'Oxford Diffraction Xcalibur'
_diffrn_measurement_device     'X-ray diffractometer with CCD camera'
_diffrn_measurement_method     \w-2\q
_diffrn_reflns_number     8478
_diffrn_reflns_av_R_equivalents     0.0158
_diffrn_reflns_theta_min     3.3
_diffrn_reflns_theta_max     32.3
_diffrn_reflns_theta_full     25
_diffrn_measured_fraction_theta_max     0.892
_diffrn_measured_fraction_theta_full     0.992
_diffrn_reflns_limit_h_min     -12
_diffrn_reflns_limit_h_max     12
_diffrn_reflns_limit_k_min     -8
_diffrn_reflns_limit_k_max     13
_diffrn_reflns_limit_l_min     -14
_diffrn_reflns_limit_l_max     15
_diffrn_standards_number     ?
_diffrn_standards_interval_time     .
_diffrn_standards_decay_%     0
_reflns_number_total     4960
_reflns_number_gt     3665
_reflns_threshold_expression     I>2\s(I)
_refine_ls_structure_factor_coef     Fsqd
_refine_ls_matrix_type     full
_refine_ls_R_factor_gt     0.0581
_refine_ls_wR_factor_ref     0.1792
_refine_ls_goodness_of_fit_ref     1.119
_refine_ls_restrained_S_all     1.119
_refine_ls_number_reflns     4960
_refine_ls_number_parameters     286
_refine_ls_number_restraints     0
_refine_ls_number_constraints     0
_refine_ls_hydrogen_treatment     mixed
_refine_ls_weighting_scheme     calc
_refine_ls_weighting_details
         'calc w=1/[\s^2^(Fo^2^)+(0.0877P)^2^+0.2886P] where P=(Fo^2^+2Fc^2^)/3'
_refine_ls_shift/su_max     0.000
_refine_diff_density_max     0.847
_refine_diff_density_min     -0.605
_refine_ls_extinction_method     none
_refine_ls_extinction_coef     0
_refine_ls_extinction_expression     ?
_refine_ls_abs_structure_details     ?
loop_
    _atom_type_symbol
    _atom_type_description
    _atom_type_scat_dispersion_real
    _atom_type_scat_dispersion_imag
    _atom_type_scat_source
    C C 0.003 0.002 'International Tables Vol C Tables 4.2.6.8 and 6.1.1.4'
    H H 0 0 'International Tables Vol C Tables 4.2.6.8 and 6.1.1.4'
    O O 0.011 0.006 'International Tables Vol C Tables 4.2.6.8 and 6.1.1.4'
    N N 0.006 0.003 'International Tables Vol C Tables 4.2.6.8 and 6.1.1.4'
    Cl Cl 0.148 0.159 'International Tables Vol C Tables 4.2.6.8 and 6.1.1.4'
_computing_data_collection     'CrysAlis Pro (Oxford Diffraction, 2007)'
_computing_cell_refinement     'CrysAlis Pro (Oxford Diffraction, 2007)'
_computing_data_reduction     'CrysAlis RED (Oxford Diffraction, 2007)'
_computing_structure_solution     'SHELXS86 (Sheldrick, 2008)'
_computing_structure_refinement     'SHELXL97 (Sheldrick, 2008)'
_computing_molecular_graphics     'ORTEP-3 for Windows(Farrugia, 1997)'
_computing_publication_material     'WinGX (Farrugia, 1999)'
loop_
    _atom_site_type_symbol
    _atom_site_label
    _atom_site_fract_x
    _atom_site_fract_y
    _atom_site_fract_z
    _atom_site_U_iso_or_equiv
    _atom_site_adp_type
    _atom_site_calc_flag
    _atom_site_refinement_flags
    _atom_site_occupancy
    _atom_site_disorder_assembly
    _atom_site_disorder_group
    H H8B -0.178(3) -0.150(3) 0.786(2) 0.035(6) Uiso d . 1 . .
    H H9B -0.286(3) 0.146(3) 0.883(3) 0.041(6) Uiso d . 1 . .
    H H4 0.386(3) 0.587(2) 0.610(2) 0.033(6) Uiso d . 1 . .
    H H9A -0.401(3) 0.024(3) 0.793(2) 0.036(6) Uiso d . 1 . .
    H H10A -0.331(3) 0.311(3) 0.731(2) 0.039(6) Uiso d . 1 . .
    H H2 0.299(3) 0.541(3) 0.972(3) 0.042(7) Uiso d . 1 . .
    H H11A -0.135(3) -0.023(3) 0.548(2) 0.040(6) Uiso d . 1 . .
    H H12A -0.241(3) 0.215(3) 0.532(3) 0.049(7) Uiso d . 1 . .
    H H8A -0.102(3) -0.044(2) 0.887(3) 0.033(6) Uiso d . 1 . .
    H H11B -0.300(3) -0.076(3) 0.597(2) 0.037(6) Uiso d . 1 . .
    H H7B 0.087(4) -0.208(3) 0.791(3) 0.058(8) Uiso d . 1 . .
    H H12B -0.355(4) 0.101(3) 0.435(3) 0.055(8) Uiso d . 1 . .
    H H7A 0.069(3) -0.121(3) 0.678(3) 0.052(7) Uiso d . 1 . .
    H H10B -0.504(4) 0.259(3) 0.757(3) 0.052(7) Uiso d . 1 . .
    H H4' -0.106(3) 0.125(3) 0.743(2) 0.037(6) Uiso d . 1 . .
    Cl Cl 0.22010(6) 0.00390(7) 0.83918(7) 0.0572(2) Uani d . 1 . .
    N N4 -0.18045(17) 0.05189(15) 0.73274(15) 0.0277(3) Uani d . 1 . .
    C C8 -0.1068(2) -0.0703(2) 0.8042(2) 0.0333(4) Uani d . 1 . .
    C C9 -0.3282(2) 0.1067(2) 0.7962(2) 0.0343(4) Uani d . 1 . .
    O O8 -0.4535(2) 0.1794(2) 0.58892(18) 0.0535(4) Uani d . 1 . .
    C C11 -0.2318(2) 0.0085(2) 0.5915(2) 0.0365(4) Uani d . 1 . .
    C C10 -0.4054(3) 0.2269(2) 0.7217(3) 0.0469(5) Uani d . 1 . .
    C C7 0.0592(2) -0.1150(2) 0.7678(2) 0.0405(4) Uani d . 1 . .
    C C12 -0.3138(3) 0.1338(3) 0.5261(2) 0.0465(5) Uani d . 1 . .
    C C5 0.2198(2) 0.43814(18) 0.62764(19) 0.0308(3) Uani d . 1 . .
    N N2 0.47503(19) 0.70058(17) 0.84556(19) 0.0374(4) Uani d . 1 . .
    C C2 0.2800(2) 0.51646(19) 0.8933(2) 0.0325(4) Uani d . 1 . .
    O O1 0.0317(2) 0.25764(19) 0.67334(16) 0.0543(5) Uani d . 1 . .
    C C4 0.3325(2) 0.54510(18) 0.6696(2) 0.0318(4) Uani d . 1 . .
    C C3 0.3613(2) 0.58362(18) 0.80201(19) 0.0310(4) Uani d . 1 . .
    C C1 0.1667(2) 0.40844(18) 0.85050(19) 0.0311(4) Uani d . 1 . .
    C C6 0.1275(2) 0.35914(19) 0.71437(19) 0.0330(4) Uani d . 1 . .
    N N3 0.0845(2) 0.34768(17) 0.95407(18) 0.0384(4) Uani d . 1 . .
    N N1 0.1924(2) 0.40692(18) 0.48624(17) 0.0389(4) Uani d . 1 . .
    O O5 0.5335(2) 0.76658(17) 0.76105(19) 0.0541(4) Uani d . 1 . .
    O O2 -0.0347(2) 0.2682(2) 0.92512(19) 0.0603(5) Uani d . 1 . .
    O O4 0.5057(2) 0.73018(19) 0.96342(19) 0.0542(4) Uani d . 1 . .
    O O3 0.1342(2) 0.3801(2) 1.06775(18) 0.0568(5) Uani d . 1 . .
    O O7 0.0693(3) 0.3444(3) 0.4397(2) 0.0808(7) Uani d . 1 . .
    O O6 0.2896(3) 0.4530(3) 0.4174(2) 0.0902(8) Uani d . 1 . .
loop_
    _atom_site_aniso_label
    _atom_site_aniso_U_11
    _atom_site_aniso_U_22
    _atom_site_aniso_U_33
    _atom_site_aniso_U_12
    _atom_site_aniso_U_13
    _atom_site_aniso_U_23
    Cl 0.0304(2) 0.0661(4) 0.0743(5) -0.0029(2) 0.0023(2) 0.0011(3)
    N4 0.0240(6) 0.0286(6) 0.0314(7) -0.0047(5) 0.0033(5) 0.0069(5)
    C8 0.0287(8) 0.0346(9) 0.0378(10) -0.0009(7) 0.0032(7) 0.0116(7)
    C9 0.0269(8) 0.0356(9) 0.0411(10) -0.0010(6) 0.0065(7) 0.0041(7)
    O8 0.0401(8) 0.0624(10) 0.0567(11) 0.0076(7) -0.0100(7) 0.0140(8)
    C11 0.0333(9) 0.0426(10) 0.0330(9) -0.0036(7) 0.0009(7) 0.0027(7)
    C10 0.0431(11) 0.0402(10) 0.0573(14) 0.0088(9) 0.0011(10) 0.0067(9)
    C7 0.0340(9) 0.0425(10) 0.0449(12) 0.0056(8) 0.0033(8) 0.0012(9)
    C12 0.0446(11) 0.0585(13) 0.0362(11) -0.0044(10) -0.0058(9) 0.0152(9)
    C5 0.0287(7) 0.0271(7) 0.0367(9) -0.0030(6) 0.0012(6) 0.0057(6)
    N2 0.0289(7) 0.0288(7) 0.0537(11) -0.0048(6) 0.0011(7) 0.0009(7)
    C2 0.0306(8) 0.0285(8) 0.0382(10) -0.0009(6) 0.0009(7) 0.0042(7)
    O1 0.0577(10) 0.0596(10) 0.0445(9) -0.0371(8) -0.0041(7) 0.0103(7)
    C4 0.0265(7) 0.0258(7) 0.0442(10) -0.0024(6) 0.0056(7) 0.0089(7)
    C3 0.0261(7) 0.0242(7) 0.0425(10) -0.0044(6) 0.0011(7) 0.0036(7)
    C1 0.0293(8) 0.0284(7) 0.0366(9) -0.0038(6) 0.0041(7) 0.0083(7)
    C6 0.0282(8) 0.0305(8) 0.0409(10) -0.0069(6) 0.0002(7) 0.0103(7)
    N3 0.0397(8) 0.0313(7) 0.0467(10) -0.0014(6) 0.0122(7) 0.0101(7)
    N1 0.0435(9) 0.0361(8) 0.0369(9) -0.0018(7) 0.0037(7) 0.0020(7)
    O5 0.0504(9) 0.0417(8) 0.0711(12) -0.0223(7) 0.0093(8) 0.0074(8)
    O2 0.0626(11) 0.0575(10) 0.0627(11) -0.0316(8) 0.0238(9) -0.0016(8)
    O4 0.0494(9) 0.0505(9) 0.0590(11) -0.0126(7) -0.0051(8) -0.0080(8)
    O3 0.0639(11) 0.0647(11) 0.0439(9) -0.0126(9) 0.0067(8) 0.0163(8)
    O7 0.0923(16) 0.1001(17) 0.0461(11) -0.0532(14) -0.0013(10) -0.0075(10)
    O6 0.0833(15) 0.142(2) 0.0462(11) -0.0453(16) 0.0161(10) 0.0066(13)
_geom_special_details
;
All e.s.d.'s (except the e.s.d. in the dihedral angle between two l.s. planes)
are estimated using the full covariance matrix. The cell e.s.d.'s are taken
into account individually in the estimation of e.s.d.'s in distances, angles
and torsion angles; correlations between e.s.d.'s in cell parameters are only
used when they are defined by crystal symmetry. An approximate (isotropic)
treatment of cell e.s.d.'s is used for estimating e.s.d.'s involving l.s.
planes.
;
loop_
    _geom_bond_atom_site_label_1
    _geom_bond_atom_site_label_2
    _geom_bond_site_symmetry_2
    _geom_bond_distance
    _geom_bond_publ_flag
    Cl C7 . 1.788(2) ?
    N4 C8 . 1.497(2) ?
    N4 C11 . 1.503(2) ?
    N4 C9 . 1.504(2) ?
    N4 H4' . 0.91(2) ?
    C8 C7 . 1.500(3) ?
    C8 H8B . 0.94(2) ?
    C8 H8A . 0.87(3) ?
    C9 C10 . 1.510(3) ?
    C9 H9B . 0.98(3) ?
    C9 H9A . 0.97(2) ?
    O8 C12 . 1.420(3) ?
    O8 C10 . 1.426(3) ?
    C11 C12 . 1.517(3) ?
    C11 H11A . 0.98(3) ?
    C11 H11B . 0.97(2) ?
    C10 H10A . 0.98(3) ?
    C10 H10B . 0.96(3) ?
    C7 H7B . 0.93(3) ?
    C7 H7A . 0.94(3) ?
    C12 H12A . 0.96(3) ?
    C12 H12B . 0.99(3) ?
    C5 C4 . 1.374(2) ?
    C5 C6 . 1.455(2) ?
    C5 N1 . 1.460(3) ?
    N2 O4 . 1.228(3) ?
    N2 O5 . 1.229(2) ?
    N2 C3 . 1.449(2) ?
    C2 C3 . 1.382(3) ?
    C2 C1 . 1.386(2) ?
    C2 H2 . 0.83(3) ?
    O1 C6 . 1.250(2) ?
    C4 C3 . 1.383(3) ?
    C4 H4 . 0.89(2) ?
    C1 C6 . 1.450(3) ?
    C1 N3 . 1.456(2) ?
    N3 O3 . 1.220(2) ?
    N3 O2 . 1.225(2) ?
    N1 O7 . 1.206(3) ?
    N1 O6 . 1.210(3) ?
loop_
    _geom_angle_atom_site_label_1
    _geom_angle_atom_site_label_2
    _geom_angle_atom_site_label_3
    _geom_angle_site_symmetry_1
    _geom_angle_site_symmetry_3
    _geom_angle
    _geom_angle_publ_flag
    C8 N4 C11 . . 112.20(15) ?
    C8 N4 C9 . . 110.07(14) ?
    C11 N4 C9 . . 108.38(14) ?
    C8 N4 H4' . . 106.9(15) ?
    C11 N4 H4' . . 113.0(15) ?
    C9 N4 H4' . . 106.1(15) ?
    N4 C8 C7 . . 115.12(16) ?
    N4 C8 H8B . . 107.4(14) ?
    C7 C8 H8B . . 108.0(14) ?
    N4 C8 H8A . . 106.8(16) ?
    C7 C8 H8A . . 110.2(15) ?
    H8B C8 H8A . . 109(2) ?
    N4 C9 C10 . . 110.06(17) ?
    N4 C9 H9B . . 105.2(15) ?
    C10 C9 H9B . . 108.9(15) ?
    N4 C9 H9A . . 105.1(14) ?
    C10 C9 H9A . . 111.6(14) ?
    H9B C9 H9A . . 116(2) ?
    C12 O8 C10 . . 109.70(17) ?
    N4 C11 C12 . . 109.86(17) ?
    N4 C11 H11A . . 109.0(14) ?
    C12 C11 H11A . . 111.4(14) ?
    N4 C11 H11B . . 102.7(14) ?
    C12 C11 H11B . . 116.2(14) ?
    H11A C11 H11B . . 107(2) ?
    O8 C10 C9 . . 111.16(18) ?
    O8 C10 H10A . . 113.2(15) ?
    C9 C10 H10A . . 109.7(14) ?
    O8 C10 H10B . . 105.5(17) ?
    C9 C10 H10B . . 111.4(17) ?
    H10A C10 H10B . . 106(2) ?
    C8 C7 Cl . . 113.24(15) ?
    C8 C7 H7B . . 113.2(19) ?
    Cl C7 H7B . . 107.2(18) ?
    C8 C7 H7A . . 114.0(18) ?
    Cl C7 H7A . . 105.7(17) ?
    H7B C7 H7A . . 103(3) ?
    O8 C12 C11 . . 111.16(18) ?
    O8 C12 H12A . . 106.5(17) ?
    C11 C12 H12A . . 110.6(16) ?
    O8 C12 H12B . . 106.1(17) ?
    C11 C12 H12B . . 108.8(16) ?
    H12A C12 H12B . . 113(2) ?
    C4 C5 C6 . . 124.17(18) ?
    C4 C5 N1 . . 116.02(16) ?
    C6 C5 N1 . . 119.80(15) ?
    O4 N2 O5 . . 123.60(17) ?
    O4 N2 C3 . . 118.95(17) ?
    O5 N2 C3 . . 117.44(18) ?
    C3 C2 C1 . . 118.96(18) ?
    C3 C2 H2 . . 120.0(18) ?
    C1 C2 H2 . . 121.0(18) ?
    C5 C4 C3 . . 119.30(16) ?
    C5 C4 H4 . . 118.7(15) ?
    C3 C4 H4 . . 122.0(15) ?
    C2 C3 C4 . . 121.53(16) ?
    C2 C3 N2 . . 119.26(17) ?
    C4 C3 N2 . . 119.18(16) ?
    C2 C1 C6 . . 124.15(16) ?
    C2 C1 N3 . . 114.57(17) ?
    C6 C1 N3 . . 121.27(15) ?
    O1 C6 C1 . . 125.59(17) ?
    O1 C6 C5 . . 122.46(18) ?
    C1 C6 C5 . . 111.90(15) ?
    O3 N3 O2 . . 121.69(18) ?
    O3 N3 C1 . . 118.95(17) ?
    O2 N3 C1 . . 119.35(18) ?
    O7 N1 O6 . . 121.2(2) ?
    O7 N1 C5 . . 119.83(18) ?
    O6 N1 C5 . . 118.78(18) ?
loop_
    _geom_hbond_atom_site_label_D
    _geom_hbond_atom_site_label_H
    _geom_hbond_atom_site_label_A
    _geom_hbond_site_symmetry_A
    _geom_hbond_distance_DH
    _geom_hbond_distance_HA
    _geom_hbond_distance_DA
    _geom_hbond_angle_DHA
    N4 H4' O1 . 0.91(3) 1.89(3) 2.718(2) 151.2(19)
    N4 H4' O2 . 0.91(3) 2.25(2) 2.896(2) 127.6(17)
    C2 H2 O3 . 0.83(3) 2.34(3) 2.637(3) 102(2)
    C2 H2 O4 . 0.83(2) 2.45(2) 2.723(3) 101(2)
    C4 H4 O6 . 0.90(3) 2.34(3) 2.667(3) 101.7(15)
    C7 H7A O7 2_556 0.93(3) 2.54(3) 3.026(3) 113(2)
    C8 H8B O5 1_445 0.94(3) 2.47(2) 3.290(2) 146(2)
    C9 H9A O5 1_445 0.97(3) 2.45(3) 3.341(2) 154(2)
    C9 H9B O2 . 0.97(3) 2.34(3) 2.985(3) 123(2)
    C12 H12A O1 . 0.96(3) 2.57(2) 3.254(3) 129(2)
