# Supplementary material for: 4-(2-Chloro­ethyl)morpholinium picrate
Source: Acta Crystallogr Sect E Struct Rep Online. 2009 Sep 12;65(Pt 10):o2435. doi: 10.1107/S1600536809035405 (PMC2970397; doi:10.1107/S1600536809035405)
Supplement: Supplementary file 2 [file e-65-o2435-Isup2.hkl]

#
# h,k,l, Fc-squared, Fo-squared, sigma(Fo-squared) and status flag
#
data_I
_shelx_title ' rknarayana-18 in P-1'
_shelx_refln_list_code          4
_shelx_F_calc_maximum       80.53
_exptl_crystal_F_000       391.93
_reflns_d_resolution_high  0.6651
 
loop_
 _symmetry_equiv_pos_as_xyz
 'x, y, z'
 '-x, -y, -z'
 
_cell_length_a     8.2063
_cell_length_b     9.3075
_cell_length_c    10.2896
_cell_angle_alpha  93.954
_cell_angle_beta   95.284
_cell_angle_gamma  90.376
 
_shelx_F_squared_multiplier     1.000
 
loop_
 _refln_index_h
 _refln_index_k
 _refln_index_l
 _refln_F_squared_calc
 _refln_F_squared_meas
 _refln_F_squared_sigma
 _refln_observed_status
   2   0   0      101.17      104.27      1.39 o
   3   0   0      929.87     1009.03      6.25 o
   4   0   0      436.55      414.56      3.30 o
   5   0   0       62.01       52.49      0.59 o
   6   0   0       33.63       43.40      0.56 o
   7   0   0      296.96      281.83      2.57 o
   8   0   0       18.10       25.79      0.93 o
   9   0   0       69.81       65.73      1.77 o
  10   0   0        1.87        0.28      0.91 o
  11   0   0       15.42       17.65      1.45 o
  12   0   0        4.61        5.31      1.88 o
 -11   1   0       11.52       12.52      1.74 o
 -10   1   0        7.47        6.12      0.87 o
  -9   1   0       79.59       87.64      1.46 o
  -8   1   0       10.41        6.39      0.76 o
  -7   1   0      279.23      261.20      2.50 o
  -6   1   0      157.08      164.36      2.55 o
  -5   1   0      166.15      162.31      1.22 o
  -4   1   0      160.73      139.95      2.25 o
  -3   1   0      126.17      128.74      1.76 o
  -2   1   0     3257.49     3400.12     30.04 o
  -1   1   0       26.01       47.58      0.55 o
   1   1   0       22.82       45.14      0.92 o
   2   1   0     4956.38     4839.98     43.80 o
   3   1   0      362.12      339.69      1.60 o
   4   1   0      330.76      393.07      4.19 o
   5   1   0      347.11      375.73      2.30 o
   6   1   0       38.47       39.14      0.87 o
   7   1   0       27.07       28.96      1.27 o
   8   1   0        8.34        7.33      0.83 o
   9   1   0       79.17       78.74      1.77 o
  10   1   0        3.25        2.36      1.12 o
  11   1   0       37.81       32.07      2.20 o
  12   1   0        2.33        1.71      1.87 o
 -10   2   0        0.60        1.72      1.16 o
  -9   2   0      177.19      191.11      2.42 o
  -8   2   0       10.93       12.69      0.78 o
  -7   2   0      279.50      313.03      2.64 o
  -6   2   0       16.87       11.02      0.47 o
  -5   2   0      253.55      248.93      1.40 o
  -4   2   0       21.72       29.85      0.74 o
  -3   2   0      179.20      176.30      4.56 o
  -1   2   0     1566.03     1738.51     11.84 o
   0   2   0      237.17      215.23      0.93 o
   2   2   0     6484.30     6559.15     77.73 o
   3   2   0      179.82      158.29      1.30 o
   4   2   0       43.83       54.66      1.03 o
   5   2   0      299.95      289.90      2.82 o
   6   2   0       90.01       88.09      1.32 o
   7   2   0        3.00        4.38      0.64 o
   8   2   0        0.28        0.15      0.89 o
   9   2   0       12.30       12.34      1.11 o
  10   2   0       11.72       12.57      1.80 o
  11   2   0       14.24       14.87      2.14 o
 -10   3   0       17.76       14.27      2.19 o
  -9   3   0       12.27        9.70      1.94 o
  -8   3   0       69.94       68.36      3.98 o
  -7   3   0      472.01      448.38      3.46 o
  -6   3   0       62.51       61.23      0.78 o
  -5   3   0      170.04      179.04      1.16 o
  -4   3   0      218.83      222.25      1.27 o
  -3   3   0     1172.50     1196.03      4.58 o
  -2   3   0     1311.59     1510.27      6.15 o
  -1   3   0     3603.27     3737.44     18.02 o
   0   3   0     1362.27     1431.19      4.65 o
   1   3   0     1038.55     1180.59      3.87 o
   2   3   0     1392.40     1466.90      3.43 o
   3   3   0     1294.69     1398.68      5.89 o
   4   3   0      273.76      291.28      1.98 o
   5   3   0       98.21       89.86      0.97 o
   6   3   0        5.24        7.19      0.72 o
   7   3   0       24.02       19.84      2.50 o
   8   3   0       15.38       13.63      1.87 o
   9   3   0       53.84       50.42      2.28 o
  10   3   0        0.36       -0.29      1.78 o
  11   3   0       42.00       44.71      2.73 o
 -11   4   0        8.61        7.47      1.87 o
 -10   4   0       24.47       22.55      2.52 o
  -9   4   0       14.03       18.52      1.88 o
  -8   4   0        4.68        4.77      1.72 o
  -7   4   0      210.50      208.80      1.41 o
  -6   4   0      145.06      127.57      1.41 o
  -5   4   0      210.93      218.31      1.47 o
  -4   4   0     2849.81     2915.51      9.46 o
  -3   4   0      210.73      221.46      4.58 o
  -2   4   0       83.88       94.76      1.11 o
  -1   4   0      842.47      855.05      3.40 o
   0   4   0      368.25      431.84      1.42 o
   1   4   0      463.02      431.72      1.42 o
   2   4   0      205.37      247.20      4.81 o
   3   4   0      774.97      845.59      6.79 o
   4   4   0      732.75      707.11      5.20 o
   5   4   0      273.84      304.18      6.52 o
   6   4   0        1.50        1.34      0.47 o
   7   4   0       12.70       10.29      1.45 o
   8   4   0       62.62       51.15      2.31 o
   9   4   0        4.22        5.14      1.83 o
  11   4   0        5.99        5.57      2.01 o
 -10   5   0        1.01       -0.28      2.12 o
  -9   5   0       35.65       34.57      2.52 o
  -8   5   0        3.35        5.85      1.82 o
  -7   5   0        3.30        3.58      0.82 o
  -6   5   0       53.33       54.53      1.41 o
  -5   5   0     1121.33     1062.14      3.14 o
  -4   5   0       28.45       41.32      1.43 o
  -3   5   0      942.72      951.12     11.50 o
  -2   5   0      992.05      947.74      2.59 o
  -1   5   0       19.42       24.18      0.46 o
   0   5   0      295.09      262.94      2.74 o
   1   5   0       36.16       32.76      0.58 o
   2   5   0      204.36      213.58      1.20 o
   3   5   0      223.38      243.88      2.40 o
   4   5   0       11.33        7.95      0.78 o
   5   5   0      154.95      152.53      3.42 o
   6   5   0        0.52        1.49      0.82 o
   7   5   0       95.36       95.96      2.74 o
   8   5   0       29.76       25.09      2.13 o
   9   5   0       26.89       29.28      2.35 o
  10   5   0        6.51        5.78      2.02 o
  -9   6   0       32.29       34.82      2.64 o
  -8   6   0        5.51        5.79      1.98 o
  -7   6   0        9.47        8.66      1.07 o
  -6   6   0      302.03      274.46      2.67 o
  -5   6   0       18.48       11.52      1.11 o
  -4   6   0      537.92      565.41      8.93 o
  -3   6   0       36.91       42.41      0.77 o
  -2   6   0       38.80       41.14      0.65 o
  -1   6   0      239.26      226.49      2.12 o
   0   6   0      111.10      113.06      0.87 o
   1   6   0      151.07      151.53      2.83 o
   2   6   0      482.70      447.02      2.13 o
   3   6   0      289.00      273.34      2.00 o
   4   6   0       70.36       76.40      1.38 o
   5   6   0        2.39        0.80      1.12 o
   6   6   0       61.14       58.22      1.51 o
   7   6   0       44.19       43.66      1.69 o
   8   6   0       26.09       28.46      2.31 o
   9   6   0        4.38        4.06      2.07 o
  10   6   0        0.03        0.50      1.65 o
 -10   7   0        0.50        1.70      2.13 o
  -9   7   0        3.53        5.11      2.17 o
  -8   7   0        1.42        0.71      1.66 o
  -7   7   0      241.33      217.17      4.89 o
  -6   7   0      113.80      109.36      1.96 o
  -5   7   0       95.84       87.23      2.71 o
  -4   7   0      642.01      571.04      2.60 o
  -3   7   0        0.58        0.69      0.44 o
  -2   7   0      153.94      176.33      1.21 o
  -1   7   0      141.47      151.41      1.13 o
   0   7   0      153.92      145.62      1.09 o
   1   7   0        2.18        1.63      0.39 o
   2   7   0       59.77       50.30      0.67 o
   3   7   0        0.26        0.44      0.54 o
   4   7   0       11.45        7.76      0.81 o
   5   7   0      133.37      124.25      1.89 o
   6   7   0        0.01        1.79      2.24 o
   7   7   0       10.92       14.02      1.31 o
   8   7   0        2.78        2.88      1.66 o
   9   7   0       37.96       43.45      2.59 o
  -9   8   0        6.95        8.94      1.93 o
  -8   8   0       14.73        9.68      2.20 o
  -7   8   0        2.74        0.34      1.08 o
  -6   8   0        1.52        3.44      1.12 o
  -5   8   0        5.19        6.85      1.05 o
  -4   8   0       11.76        9.45      1.64 o
  -3   8   0       20.40       20.05      0.82 o
  -2   8   0       17.47       16.03      0.63 o
  -1   8   0       90.79      103.56      1.04 o
   0   8   0      122.74      125.40      1.41 o
   1   8   0       19.31       17.47      0.65 o
   2   8   0        7.60        4.92      0.61 o
   3   8   0      133.65      130.30      1.32 o
   4   8   0       96.02      101.65      1.62 o
   5   8   0       34.55       31.09      1.50 o
   6   8   0       22.45       24.26      1.35 o
   7   8   0        2.71        1.22      1.20 o
   8   8   0        4.55        2.54      2.05 o
   9   8   0       13.81       14.60      1.95 o
  -8   9   0       13.50       14.02      1.46 o
  -7   9   0       37.54       30.71      1.52 o
  -6   9   0       33.64       27.49      1.50 o
  -5   9   0       13.41       20.50      1.97 o
  -4   9   0        0.54        3.11      0.99 o
  -3   9   0      162.62      172.42      4.73 o
  -2   9   0       56.11       45.50      2.09 o
  -1   9   0       18.93       15.96      0.79 o
   0   9   0       29.89       27.39      0.96 o
   1   9   0        0.07        0.30      1.15 o
   2   9   0       30.60       23.57      1.15 o
   3   9   0       15.38       10.75      0.85 o
   4   9   0        1.15        0.78      1.01 o
   5   9   0        4.86        5.05      1.16 o
   6   9   0       21.12       19.36      1.38 o
   7   9   0       47.85       49.19      1.79 o
   8   9   0        3.23        2.84      1.73 o
  -8  10   0        0.00        1.41      1.41 o
  -7  10   0        1.31        1.67      1.32 o
  -6  10   0        0.13        0.47      1.80 o
  -5  10   0       30.39       28.52      2.32 o
  -4  10   0        0.09        0.56      1.07 o
  -3  10   0       48.75       53.22      2.41 o
  -2  10   0       10.64       11.97      1.06 o
  -1  10   0       15.74       16.24      0.88 o
   0  10   0        0.91        0.59      0.63 o
   1  10   0       16.27       16.26      0.95 o
   2  10   0       35.08       37.19      1.13 o
   3  10   0        3.28        2.81      0.83 o
   4  10   0       45.83       50.97      1.57 o
   5  10   0        3.50        3.96      1.16 o
   6  10   0        0.07        0.12      1.16 o
   7  10   0       28.79       26.62      1.51 o
  -7  11   0        2.19        2.24      1.23 o
  -6  11   0        0.01       -0.45      1.69 o
  -5  11   0       34.43       33.02      2.45 o
  -4  11   0        0.50        0.77      1.76 o
  -3  11   0        0.63        3.03      1.94 o
  -2  11   0        1.59        1.14      1.04 o
  -1  11   0        4.02        2.19      0.85 o
   0  11   0        1.92        1.30      0.83 o
   1  11   0       52.76       46.69      1.41 o
   2  11   0        3.79        3.14      0.86 o
   3  11   0       19.41       20.55      1.84 o
   4  11   0       40.77       41.94      4.19 o
   5  11   0        8.42       11.23      1.38 o
   6  11   0       17.38       15.31      1.41 o
  -5  12   0       10.56       11.13      1.95 o
  -4  12   0        0.33        0.82      1.73 o
  -3  12   0        3.89        3.79      2.07 o
  -2  12   0        1.94        0.73      1.24 o
  -1  12   0        9.29       10.81      1.23 o
   0  12   0        5.64        5.65      1.12 o
   1  12   0        0.04       -0.28      0.97 o
   2  12   0        5.53        6.99      1.28 o
   3  12   0        0.69        0.72      1.47 o
   4  12   0        2.29        4.73      1.73 o
  -4  13   0        1.18        1.30      2.05 o
  -3  13   0        0.71        1.14      2.00 o
  -2  13   0        0.14        1.10      1.87 o
  -1  13   0        8.54        6.36      2.22 o
   0  13   0        1.20        1.39      1.19 o
   1  13   0        5.89        5.74      1.79 o
   2  13   0        2.00        2.57      1.80 o
  -3 -13   1        0.03        1.61      1.82 o
  -2 -13   1        3.12        4.94      1.10 o
  -1 -13   1        3.05        3.58      1.23 o
   0 -13   1        0.40        0.69      1.18 o
   1 -13   1        1.02        2.53      2.08 o
   2 -13   1        3.46        3.54      2.02 o
  -5 -12   1        8.46        7.00      1.94 o
  -4 -12   1        2.01        5.37      1.91 o
  -3 -12   1       21.01       22.72      1.51 o
  -2 -12   1        3.99        2.12      0.97 o
  -1 -12   1        4.51        4.17      0.96 o
   0 -12   1        8.83        9.38      1.27 o
   1 -12   1        7.52        9.52      2.12 o
   2 -12   1        0.76        0.67      1.80 o
   3 -12   1        0.28        1.67      1.99 o
   4 -12   1       15.31       15.34      2.17 o
   5 -12   1        4.43        3.59      1.84 o
  -7 -11   1        3.11        3.33      2.05 o
  -6 -11   1        5.65        8.74      2.29 o
  -5 -11   1        0.01        0.64      1.07 o
  -4 -11   1       62.58       64.93      2.18 o
  -3 -11   1        0.75        1.03      0.88 o
  -2 -11   1        0.00       -0.14      0.87 o
  -1 -11   1        0.01        0.05      0.86 o
   0 -11   1        8.25        9.83      0.92 o
   1 -11   1       35.89       33.96      2.41 o
   2 -11   1        9.58        9.09      1.80 o
   3 -11   1       21.58       20.97      2.09 o
   4 -11   1        0.50        2.24      1.90 o
   5 -11   1        0.01        0.72      1.70 o
   6 -11   1        4.70        6.42      1.41 o
   7 -11   1        2.83        3.03      1.37 o
  -7 -10   1       10.08       11.79      2.13 o
  -6 -10   1        6.44        9.67      1.35 o
  -5 -10   1       17.70       18.85      2.03 o
  -4 -10   1       27.13       24.24      1.10 o
  -3 -10   1       17.93       20.74      1.04 o
  -2 -10   1        3.22        4.68      0.85 o
  -1 -10   1       22.61       20.49      0.98 o
   0 -10   1        3.46        2.21      0.76 o
   1 -10   1        0.32        1.76      0.99 o
   2 -10   1       13.15       13.46      1.18 o
   4 -10   1        3.66        6.86      2.30 o
   5 -10   1        6.56        4.65      1.16 o
   6 -10   1       21.55       23.03      1.57 o
   7 -10   1        0.10        0.82      1.24 o
   8 -10   1        5.96        4.82      1.42 o
  -8  -9   1        3.84        8.21      2.09 o
  -7  -9   1        4.63        6.27      1.83 o
  -6  -9   1       42.98       47.75      1.64 o
  -5  -9   1       19.55       16.85      1.08 o
  -4  -9   1       17.15       19.73      1.00 o
  -3  -9   1        7.18        7.54      0.72 o
  -2  -9   1      126.75      131.86      1.64 o
  -1  -9   1      123.36      120.67      1.93 o
   0  -9   1       78.51       66.50      1.75 o
   1  -9   1       55.12       51.15      1.08 o
   2  -9   1       31.51       26.24      0.74 o
   3  -9   1        5.09        6.83      1.04 o
   4  -9   1        0.38        0.15      1.02 o
   5  -9   1        6.10        4.24      1.18 o
   6  -9   1       33.41       33.19      1.64 o
   7  -9   1        3.36        3.35      1.23 o
   8  -9   1      109.23      106.88      3.16 o
  -9  -8   1       22.45       20.31      2.35 o
  -8  -8   1        1.69        2.85      1.73 o
  -7  -8   1        1.65        1.90      1.79 o
  -6  -8   1        0.50        0.45      1.12 o
  -5  -8   1        3.86        6.15      0.93 o
  -4  -8   1        6.85        8.61      0.87 o
  -3  -8   1       15.24       12.59      0.71 o
  -2  -8   1      142.90      118.67      1.56 o
  -1  -8   1       93.74       91.02      2.06 o
   0  -8   1       16.35       11.56      0.73 o
   1  -8   1        0.07       -0.01      0.47 o
   2  -8   1       80.31       75.83      0.95 o
   3  -8   1       28.45       28.90      0.73 o
   4  -8   1       11.05        8.14      1.06 o
   5  -8   1       17.08       20.25      1.24 o
   6  -8   1        8.50        4.78      1.20 o
   7  -8   1        8.11        4.44      1.13 o
   8  -8   1       16.93       14.06      1.34 o
   9  -8   1        1.44        3.24      1.89 o
  -9  -7   1        6.19        8.11      2.09 o
  -8  -7   1       86.89       95.98      3.11 o
  -7  -7   1       36.70       31.24      2.13 o
  -6  -7   1       45.32       49.53      1.52 o
  -5  -7   1       28.57       37.00      1.08 o
  -4  -7   1      161.24      159.12      1.38 o
  -3  -7   1       19.46       29.01      0.75 o
  -2  -7   1       74.76       67.31      0.73 o
  -1  -7   1      256.23      264.53      1.85 o
   0  -7   1        0.63        0.51      0.57 o
   1  -7   1       90.53       93.18      0.93 o
   2  -7   1       21.26       23.97      0.61 o
   3  -7   1       64.38       67.58      0.85 o
   4  -7   1       57.49       54.23      1.47 o
   5  -7   1       12.19       12.88      1.14 o
   6  -7   1      228.74      232.89      7.60 o
   7  -7   1       28.48       24.86      1.40 o
   8  -7   1       32.57       33.48      1.53 o
   9  -7   1        1.14        2.21      2.10 o
 -10  -6   1        1.07        3.11      2.14 o
  -9  -6   1       25.16       26.88      2.41 o
  -8  -6   1       20.64       20.56      2.15 o
  -7  -6   1        0.51        1.20      1.72 o
  -6  -6   1        4.17        2.89      0.94 o
  -5  -6   1       18.12       23.11      1.76 o
  -4  -6   1      150.20      134.78      1.50 o
  -3  -6   1       39.91       39.91      0.74 o
  -2  -6   1      441.02      425.56      3.68 o
  -1  -6   1       91.22       94.33      1.08 o
   0  -6   1      158.21      180.52      1.09 o
   1  -6   1      692.49      718.60      2.81 o
   2  -6   1        3.86        2.30      0.42 o
   3  -6   1       19.70       16.93      0.61 o
   4  -6   1        8.00       10.40      1.04 o
   5  -6   1      139.50      116.16      2.65 o
   6  -6   1       65.33       69.06      1.62 o
   7  -6   1       50.24       52.80      4.61 o
   8  -6   1       10.44       12.71      2.13 o
   9  -6   1        3.38        1.22      1.99 o
  10  -6   1       24.09       26.05      2.53 o
 -10  -5   1       32.99       35.77      2.35 o
  -9  -5   1       69.55       65.63      2.83 o
  -8  -5   1      151.49      154.43      3.46 o
  -7  -5   1       64.00       64.18      2.36 o
  -6  -5   1       88.18       76.83      2.45 o
  -5  -5   1        3.41        3.05      1.07 o
  -4  -5   1      140.65      153.49      1.45 o
  -3  -5   1      229.79      253.53      2.80 o
  -2  -5   1      250.16      251.76      1.30 o
  -1  -5   1      151.53      162.84      1.21 o
   0  -5   1       90.52       80.33      0.70 o
   1  -5   1       24.35       18.66      0.46 o
   2  -5   1        5.74        3.59      0.45 o
   3  -5   1       50.58       45.71      0.81 o
   4  -5   1      351.96      392.46      1.96 o
   5  -5   1      682.81      656.55      4.67 o
   6  -5   1      122.84      142.06      1.83 o
   7  -5   1        5.04        2.30      0.83 o
   8  -5   1        1.83        0.74      1.78 o
   9  -5   1       27.20       27.60      2.29 o
  10  -5   1       14.64       13.97      2.06 o
 -11  -4   1       28.52       39.50      2.73 o
 -10  -4   1        1.95        3.92      2.00 o
  -9  -4   1       28.74       25.94      2.03 o
  -8  -4   1       45.48       45.84      2.24 o
  -7  -4   1        0.73        0.98      1.31 o
  -6  -4   1      232.69      216.65      2.30 o
  -5  -4   1        2.72        7.22      0.59 o
  -4  -4   1      234.71      200.08      1.39 o
  -3  -4   1      391.11      432.57      1.60 o
  -2  -4   1      132.47      175.82      0.99 o
  -1  -4   1     1030.04     1074.20      5.29 o
   0  -4   1       72.82       46.48      0.50 o
   1  -4   1       21.85       15.39      0.44 o
   2  -4   1      611.30      647.11      2.23 o
   3  -4   1     2457.12     2488.07      7.94 o
   4  -4   1      616.71      682.53      3.24 o
   5  -4   1        0.03        0.34      0.49 o
   6  -4   1       12.55       14.13      0.61 o
   7  -4   1       33.05       27.90      0.88 o
   8  -4   1       47.49       41.24      6.32 o
   9  -4   1       10.43       11.74      1.89 o
  10  -4   1       67.09       55.27      2.77 o
  11  -4   1        1.19       -0.03      2.00 o
 -11  -3   1       19.38       21.30      2.40 o
 -10  -3   1       24.36       22.04      2.21 o
  -9  -3   1        0.65        1.32      1.75 o
  -8  -3   1       40.49       39.42      1.88 o
  -7  -3   1       26.46       23.05      1.18 o
  -6  -3   1       22.71       20.90      1.23 o
  -5  -3   1       59.80       54.54      1.68 o
  -4  -3   1        8.69       10.92      0.48 o
  -3  -3   1      139.18      159.54      0.81 o
  -2  -3   1       66.72       78.95      1.13 o
  -1  -3   1        6.10        6.40      0.52 o
   0  -3   1     2295.50     2278.56     17.87 o
   1  -3   1      161.56      172.66      1.37 o
   2  -3   1      832.32     1049.85      3.97 o
   3  -3   1     1222.19     1335.75      3.79 o
   4  -3   1      196.85      237.06      1.26 o
   5  -3   1        2.93        0.85      0.36 o
   6  -3   1      100.89       99.90      2.10 o
   7  -3   1       22.10       26.33      0.68 o
   8  -3   1       25.19       28.09      1.25 o
   9  -3   1       50.54       49.97      3.73 o
  10  -3   1       20.85       25.99      2.20 o
 -11  -2   1       14.45       13.07      2.03 o
 -10  -2   1       16.36       16.84      1.34 o
  -9  -2   1        3.39        4.63      0.86 o
  -8  -2   1      125.33      131.12      2.29 o
  -7  -2   1        0.72        0.73      0.82 o
  -6  -2   1      692.33      684.44      3.53 o
  -5  -2   1      192.68      201.40      2.99 o
  -4  -2   1       27.33       26.43      0.59 o
  -3  -2   1       32.88       31.57      0.47 o
  -2  -2   1     1183.27     1288.87      7.43 o
  -1  -2   1       14.80       12.24      0.25 o
   0  -2   1      746.29      726.79      4.62 o
   2  -2   1     1373.83     1369.78     10.65 o
   3  -2   1      499.77      538.99      2.34 o
   4  -2   1      653.71      668.05      2.84 o
   5  -2   1      566.64      596.36      4.42 o
   6  -2   1       39.22       33.62      0.72 o
   7  -2   1       56.99       70.25      1.20 o
   8  -2   1       68.89       53.42      1.61 o
   9  -2   1        0.11        0.12      1.73 o
  10  -2   1       23.67       17.61      3.52 o
  11  -2   1        4.40        1.96      1.99 o
 -12  -1   1        3.40        2.77      1.91 o
 -11  -1   1        0.97        1.49      1.75 o
 -10  -1   1        1.16        2.44      0.90 o
  -9  -1   1       68.56       76.99      2.19 o
  -8  -1   1       18.45       19.21      1.51 o
  -7  -1   1       43.26       39.91      1.21 o
  -6  -1   1        1.47        0.64      0.71 o
  -5  -1   1      237.08      260.06      5.09 o
  -4  -1   1      654.95      654.89      4.62 o
  -3  -1   1        9.10       14.69      0.40 o
  -2  -1   1      108.38      135.72      1.21 o
  -1  -1   1      282.64      256.38      1.87 o
   1  -1   1     1996.48     2157.01     40.43 o
   2  -1   1       16.91       20.20      0.41 o
   3  -1   1      455.22      485.11      1.86 o
   4  -1   1        1.49        0.81      0.38 o
   5  -1   1       96.37      109.77      0.84 o
   6  -1   1        2.61        2.34      0.43 o
   7  -1   1      486.91      492.83      5.28 o
   8  -1   1       12.12       20.92      0.87 o
   9  -1   1        2.37        0.37      1.03 o
  10  -1   1       19.14       14.69      2.35 o
  11  -1   1        1.67        1.89      1.21 o
  12  -1   1       30.56       34.37      2.68 o
 -11   0   1        0.45        1.01      1.14 o
 -10   0   1        3.25        2.40      0.86 o
  -9   0   1       49.73       41.63      1.44 o
  -8   0   1      178.16      202.63      2.25 o
  -7   0   1        5.00        4.20      0.78 o
  -6   0   1      282.52      301.59      2.21 o
  -5   0   1      183.22      203.79      1.65 o
  -4   0   1       35.84       44.83      0.76 o
  -3   0   1        7.55        4.41      1.69 o
  -2   0   1      105.54      121.91      0.78 o
   1   0   1      574.86      621.35     10.90 o
   2   0   1     1942.10     2124.44      9.50 o
   3   0   1     1590.82     1605.25      4.99 o
   4   0   1       39.28       43.22      0.67 o
   5   0   1       12.07       21.62      0.61 o
   6   0   1      384.30      359.88      2.58 o
   7   0   1       50.19       48.71      1.01 o
   8   0   1        0.96        0.57      0.91 o
   9   0   1        3.01        2.68      1.11 o
  10   0   1       20.42       18.37      1.30 o
  11   0   1        1.14        1.72      1.20 o
  12   0   1        9.37        9.71      2.01 o
 -12   1   1       10.32       13.09      2.24 o
 -11   1   1       61.54       63.06      2.87 o
 -10   1   1        0.22        0.64      0.82 o
  -9   1   1       41.85       46.36      1.22 o
  -8   1   1       21.96       23.84      0.91 o
  -7   1   1        0.09        2.38      0.75 o
  -6   1   1      616.96      604.11      3.28 o
  -5   1   1        1.11        0.91      0.49 o
  -4   1   1       39.94       52.61      0.67 o
  -3   1   1     1269.77     1285.74      3.59 o
  -2   1   1     2432.95     2545.85     30.68 o
  -1   1   1     5096.76     5069.67     23.32 o
   1   1   1        9.01        6.67      0.28 o
   2   1   1       84.34       54.17      0.74 o
   3   1   1        8.63        8.92      0.34 o
   4   1   1      196.38      197.77      1.66 o
   5   1   1     2629.74     2739.34     13.07 o
   6   1   1      377.10      406.16      3.30 o
   7   1   1       20.25       14.97      0.93 o
   8   1   1        8.30        8.19      1.02 o
   9   1   1       49.77       46.43      1.77 o
  10   1   1       47.09       46.73      3.20 o
  11   1   1        5.47        5.27      1.77 o
 -11   2   1       17.35       14.52      2.01 o
 -10   2   1       17.64       19.79      2.16 o
  -9   2   1       14.51       11.22      0.90 o
  -8   2   1        0.79        3.36      0.66 o
  -7   2   1       57.07       73.64      1.92 o
  -6   2   1       25.70       25.28      1.01 o
  -5   2   1       79.95       90.60      1.64 o
  -4   2   1        4.54        4.27      0.32 o
  -3   2   1      267.65      276.55      1.26 o
  -2   2   1      167.75      181.95      0.77 o
  -1   2   1     1455.33     1666.58     12.36 o
   0   2   1        2.30        2.28      0.21 o
   1   2   1      669.80      653.09      1.43 o
   2   2   1      996.98     1083.22     10.23 o
   3   2   1      171.87      207.00      1.12 o
   4   2   1      405.09      424.53      1.53 o
   5   2   1       34.43       29.76      0.65 o
   6   2   1       24.42       26.04      0.93 o
   7   2   1       24.78       21.20      3.65 o
   8   2   1       82.04       84.56      1.65 o
   9   2   1       13.38       11.30      1.76 o
  10   2   1        5.40        4.95      1.68 o
  11   2   1        0.05        1.35      1.71 o
 -11   3   1       22.89       19.64      2.30 o
 -10   3   1        4.18        4.22      2.03 o
  -9   3   1       28.85       39.23      2.43 o
  -8   3   1       21.58       27.42      1.18 o
  -7   3   1       14.66       15.57      0.74 o
  -6   3   1       59.94       54.34      0.78 o
  -5   3   1      141.02      117.89      0.97 o
  -4   3   1     1418.01     1428.37      9.16 o
  -3   3   1      691.50      797.64      2.18 o
  -2   3   1      138.32      172.81      0.96 o
  -1   3   1     2150.10     2177.28      5.58 o
   0   3   1      635.02      679.29      1.37 o
   1   3   1      365.56      419.58      1.45 o
   2   3   1      784.84      922.76      4.01 o
   3   3   1     4597.55     4913.10     25.62 o
   4   3   1      120.37      129.58      0.74 o
   5   3   1       31.44       28.89      0.89 o
   6   3   1       75.11       77.24      1.25 o
   7   3   1       59.49       45.58      8.60 o
   8   3   1      187.78      188.93      3.58 o
   9   3   1       30.05       25.08      1.99 o
  10   3   1       21.50       24.42      2.30 o
  11   3   1        3.98        6.35      1.98 o
 -11   4   1        0.49        0.35      1.91 o
 -10   4   1       13.90       13.96      2.02 o
  -9   4   1        0.62        2.03      1.72 o
  -8   4   1        8.12        8.03      1.92 o
  -7   4   1      122.70      122.20      1.72 o
  -6   4   1      140.91      111.64      0.99 o
  -5   4   1        0.47        0.55      0.53 o
  -4   4   1      114.23      117.27      1.76 o
  -3   4   1      326.19      372.95      1.07 o
  -2   4   1       35.45       31.30      0.55 o
  -1   4   1      100.79      111.45      1.36 o
   0   4   1      600.47      568.10      1.50 o
   1   4   1       87.83       99.50      0.90 o
   2   4   1      178.72      196.82      1.15 o
   3   4   1       51.04       71.07      2.01 o
   4   4   1      323.91      351.72      1.16 o
   5   4   1       66.23       65.26      1.22 o
   6   4   1      159.28      146.44      1.85 o
   7   4   1        1.25        0.72      0.92 o
   8   4   1       45.07       43.53      2.25 o
   9   4   1        0.77        1.38      1.70 o
  10   4   1       48.14       42.43      2.36 o
  11   4   1        0.00        2.08      2.13 o
 -10   5   1        8.86       11.51      2.39 o
  -9   5   1        1.34        2.77      1.67 o
  -8   5   1        8.00        9.05      1.90 o
  -7   5   1        1.74        2.85      0.81 o
  -6   5   1       70.36       74.52      1.12 o
  -5   5   1      578.38      579.97      3.36 o
  -4   5   1       36.92       30.98      0.43 o
  -3   5   1      150.90      129.46      0.99 o
  -2   5   1      377.18      391.30      4.12 o
  -1   5   1        8.14        6.86      0.40 o
   0   5   1      164.31      151.90      0.75 o
   1   5   1     2945.06     3199.12     15.95 o
   2   5   1        6.46        5.95      0.37 o
   3   5   1       66.01       63.24      1.19 o
   4   5   1        2.94        3.46      0.72 o
   5   5   1      285.01      275.20      6.52 o
   6   5   1       50.09       44.10      1.30 o
   7   5   1        4.86        4.49      0.98 o
   8   5   1       38.05       39.71      2.33 o
   9   5   1       17.67       16.75      1.93 o
  10   5   1       25.69       25.72      2.24 o
 -10   6   1        2.80        2.66      2.22 o
  -9   6   1        0.59        0.80      1.88 o
  -8   6   1        1.38        1.45      1.60 o
  -7   6   1        4.39        3.56      0.99 o
  -6   6   1        4.33        5.01      1.03 o
  -5   6   1       63.95       53.35      2.01 o
  -4   6   1       13.42       11.92      0.96 o
  -3   6   1        0.86        0.71      0.43 o
  -2   6   1      152.18      139.21      1.21 o
  -1   6   1        4.29        7.42      0.43 o
   0   6   1      129.74      138.28      1.60 o
   1   6   1        1.37        0.08      0.34 o
   2   6   1      394.50      417.03      1.66 o
   3   6   1      111.35      141.15      1.38 o
   4   6   1        8.90        9.46      0.86 o
   5   6   1       18.48       22.24      1.11 o
   6   6   1       41.29       35.09      1.32 o
   7   6   1       11.64       12.50      1.18 o
   8   6   1       71.93       71.34      2.75 o
   9   6   1       24.37       23.20      2.11 o
  10   6   1       25.29       33.90      2.49 o
 -10   7   1        0.81        1.99      2.17 o
  -9   7   1        2.83        3.13      2.15 o
  -8   7   1        9.12        7.84      2.07 o
  -7   7   1       14.58       14.56      1.27 o
  -6   7   1       13.38       14.78      1.14 o
  -5   7   1       38.82       40.63      2.03 o
  -4   7   1      161.11      167.66      2.10 o
  -3   7   1      102.25       94.93      1.55 o
  -2   7   1       69.41       75.42      0.85 o
  -1   7   1      282.57      279.43      1.61 o
   0   7   1        0.27        0.68      0.35 o
   1   7   1       48.61       44.59      0.64 o
   2   7   1       83.07       74.84      0.78 o
   3   7   1      226.98      213.73      2.11 o
   4   7   1       22.60       10.59      1.15 o
   5   7   1       33.39       35.93      1.40 o
   6   7   1        0.27        0.17      1.04 o
   7   7   1       36.94       36.32      1.57 o
   8   7   1       12.42       11.43      1.34 o
   9   7   1        2.83        3.01      2.07 o
  -9   8   1        6.92        7.03      1.97 o
  -8   8   1        5.34        4.45      2.12 o
  -7   8   1        0.48        0.19      1.07 o
  -6   8   1       12.93       14.34      1.25 o
  -5   8   1        0.74        0.99      0.98 o
  -4   8   1       51.64       54.18      1.07 o
  -3   8   1       59.60       60.84      1.11 o
  -2   8   1      268.04      264.80      2.60 o
  -1   8   1        3.04        3.16      0.49 o
   0   8   1      142.02      140.32      1.45 o
   1   8   1       60.78       63.80      0.86 o
   2   8   1       68.35       72.64      1.15 o
   3   8   1        6.84        6.41      1.89 o
   4   8   1       86.30       76.58      1.62 o
   5   8   1       20.26       19.85      1.15 o
   6   8   1       45.80       44.65      1.54 o
   7   8   1        1.82        2.21      1.16 o
   8   8   1        5.91        7.05      1.24 o
   9   8   1        3.46        6.43      1.79 o
  -8   9   1        1.52        1.27      1.96 o
  -7   9   1        6.33        6.25      1.24 o
  -6   9   1       14.24       14.71      1.31 o
  -5   9   1        0.04        0.59      1.06 o
  -4   9   1        7.44        8.79      1.04 o
  -3   9   1        0.04        0.19      0.70 o
  -2   9   1       33.89       36.58      1.56 o
  -1   9   1        0.35        0.75      0.58 o
   0   9   1        0.01        1.14      0.65 o
   1   9   1       32.40       34.54      0.83 o
   2   9   1      110.12       85.52      1.71 o
   3   9   1        1.11        2.92      0.97 o
   4   9   1        9.21        7.38      1.06 o
   5   9   1       27.32       27.96      1.37 o
   6   9   1        7.63        6.87      1.21 o
   7   9   1        6.90        6.79      1.28 o
   8   9   1       17.18       18.29      1.38 o
  -8  10   1        1.67        1.35      1.75 o
  -7  10   1        0.11        0.60      1.84 o
  -6  10   1        1.40        1.93      1.31 o
  -5  10   1        0.78        0.59      1.09 o
  -4  10   1       51.19       49.02      2.49 o
  -3  10   1        2.00        1.08      0.93 o
  -2  10   1       91.38       79.13      2.86 o
  -1  10   1       13.75        7.08      0.86 o
   0  10   1       21.46       25.10      0.84 o
   1  10   1        0.23        0.22      0.95 o
   2  10   1       33.62       28.64      1.86 o
   3  10   1        0.45        1.07      1.02 o
   4  10   1       64.75       59.33      1.69 o
   5  10   1        0.11       -0.11      1.06 o
   6  10   1        0.15        0.98      1.07 o
   7  10   1        1.50        1.43      1.18 o
  -7  11   1        0.85        0.37      2.00 o
  -6  11   1        1.82        1.59      1.94 o
  -4  11   1        2.23        1.00      1.85 o
  -3  11   1        0.39        1.37      1.88 o
  -2  11   1        3.23        3.93      0.92 o
  -1  11   1        9.54        9.42      0.95 o
   0  11   1        0.95        0.61      1.14 o
   1  11   1        4.00        3.09      1.56 o
   3  11   1        1.10        0.68      1.83 o
   4  11   1       10.95       11.63      1.92 o
   5  11   1        0.33        1.89      1.21 o
   6  11   1        9.28       13.93      1.95 o
   7  11   1        1.21        1.46      2.12 o
  -5  12   1        0.01        1.13      1.89 o
  -4  12   1        4.10        2.29      1.36 o
  -3  12   1        4.60        2.80      1.43 o
  -2  12   1        6.04        8.36      1.32 o
  -1  12   1        1.26        1.32      1.42 o
   0  12   1       25.89       27.24      1.73 o
   1  12   1        3.29        2.04      1.44 o
   4  12   1        0.12        0.94      1.82 o
  -4  13   1        0.10       -0.50      1.90 o
  -3  13   1        2.02        2.85      1.97 o
  -2  13   1        6.16        7.78      2.04 o
  -1  13   1        0.41        1.05      1.24 o
   0  13   1        2.76        0.78      1.46 o
   1  13   1        0.10        0.72      1.50 o
   2  13   1        0.44        0.48      1.68 o
  -3 -13   2       41.04       46.61      3.60 o
  -2 -13   2        3.03        2.06      1.05 o
  -1 -13   2        0.08        0.90      0.96 o
   0 -13   2        9.15       12.03      2.08 o
   1 -13   2        0.01        1.10      1.83 o
   2 -13   2        1.52        4.45      2.31 o
  -5 -12   2       15.45       18.74      2.12 o
  -4 -12   2        3.51        3.94      1.33 o
  -3 -12   2       11.31       12.19      1.09 o
  -2 -12   2        0.11        0.39      0.91 o
  -1 -12   2        6.55        5.94      0.93 o
   0 -12   2        0.01        0.64      0.89 o
   1 -12   2       31.43       28.58      2.49 o
   2 -12   2        1.55        3.68      1.87 o
   3 -12   2       16.06       23.67      2.44 o
   4 -12   2       23.29       24.12      2.24 o
   5 -12   2        2.56        4.14      2.11 o
  -7 -11   2        3.27        4.60      2.12 o
  -5 -11   2       45.88       47.45      1.81 o
  -4 -11   2       13.55       10.53      1.31 o
  -3 -11   2        7.57        8.71      0.99 o
  -2 -11   2       24.85       28.91      1.16 o
  -1 -11   2        0.79        0.69      0.85 o
   0 -11   2        5.30        5.79      0.94 o
   1 -11   2       38.87       38.44      1.50 o
   2 -11   2       45.08       54.61      2.63 o
   3 -11   2        1.00       -0.21      1.71 o
   4 -11   2        0.32        2.34      2.03 o
   5 -11   2       11.43       14.36      2.09 o
   6 -11   2        2.75        4.40      1.40 o
   7 -11   2        0.00        1.30      1.35 o
  -7 -10   2        0.13        1.70      1.66 o
  -6 -10   2       13.32       13.66      2.11 o
  -5 -10   2       13.69       11.83      1.12 o
  -4 -10   2        0.13        0.53      1.20 o
  -3 -10   2        3.90        4.16      0.92 o
  -2 -10   2       18.52       20.16      1.02 o
  -1 -10   2      115.86      107.22      2.62 o
   0 -10   2        4.17        4.57      0.83 o
   1 -10   2      105.02       97.69      2.50 o
   2 -10   2        1.44        2.40      1.15 o
   3 -10   2        0.29        0.05      1.26 o
   4 -10   2        7.02        8.56      1.45 o
   5 -10   2       42.39       41.98      3.14 o
   6 -10   2       10.42        9.93      1.40 o
   7 -10   2        0.88        1.99      1.78 o
   8 -10   2        2.92        1.75      1.88 o
  -8  -9   2        2.18        2.90      1.75 o
  -7  -9   2      150.52      155.90      3.77 o
  -6  -9   2       14.50       14.40      1.37 o
  -5  -9   2        6.27        5.69      0.89 o
  -4  -9   2       29.93       36.91      0.97 o
  -3  -9   2       19.06       21.45      0.97 o
  -2  -9   2      237.03      208.85      2.46 o
  -1  -9   2      145.16      152.90      2.08 o
   0  -9   2       66.45       79.18      1.29 o
   1  -9   2       40.89       30.42      1.01 o
   2  -9   2        4.92        4.30      0.58 o
   3  -9   2        1.82        2.98      0.72 o
   4  -9   2        1.22        0.88      1.10 o
   5  -9   2       15.38       17.71      1.29 o
   6  -9   2        8.92        9.87      1.27 o
   7  -9   2        0.21        2.27      1.39 o
   8  -9   2        0.05        2.01      1.42 o
  -9  -8   2        3.33        3.97      1.94 o
  -8  -8   2       55.87       59.90      2.76 o
  -7  -8   2        2.60        2.36      1.82 o
  -6  -8   2       10.84       11.02      1.35 o
  -5  -8   2       22.88       22.91      1.05 o
  -4  -8   2       65.76       64.76      1.06 o
  -3  -8   2      291.74      302.68      1.88 o
  -2  -8   2        4.99        7.42      0.84 o
  -1  -8   2      143.92      138.70      2.23 o
   0  -8   2       15.25       16.39      0.79 o
   1  -8   2       13.93       14.87      0.87 o
   2  -8   2       27.70       29.71      0.82 o
   3  -8   2      105.22       89.90      1.63 o
   4  -8   2       69.87       70.47      1.66 o
   5  -8   2       21.09       21.30      1.28 o
   6  -8   2       81.56       74.27      2.77 o
   7  -8   2       51.00       46.94      1.69 o
   8  -8   2        6.05        6.06      1.27 o
   9  -8   2        2.13        2.13      1.85 o
  -9  -7   2       20.07       22.01      2.08 o
  -8  -7   2       12.54       10.18      1.99 o
  -7  -7   2       15.43       18.07      1.94 o
  -6  -7   2       49.37       47.90      1.65 o
  -5  -7   2        0.02        0.52      0.76 o
  -4  -7   2      165.41      149.31      1.35 o
  -3  -7   2      114.66      129.76      1.42 o
  -2  -7   2       20.60       17.79      0.77 o
  -1  -7   2      204.21      187.00      2.45 o
   0  -7   2       44.07       38.63      1.12 o
   1  -7   2        7.85       10.10      0.52 o
   2  -7   2       36.69       32.87      0.70 o
   3  -7   2      181.82      187.50      1.46 o
   4  -7   2       16.53       17.65      1.22 o
   5  -7   2        4.50        6.47      1.13 o
   6  -7   2        2.59        4.06      1.21 o
   7  -7   2       41.86       44.74      1.60 o
   8  -7   2       21.28       20.62      1.36 o
   9  -7   2        2.25        1.28      1.83 o
 -10  -6   2       51.83       57.41      2.85 o
  -9  -6   2       20.51       20.66      2.34 o
  -8  -6   2        2.67        2.33      1.66 o
  -7  -6   2       12.51       12.23      1.79 o
  -6  -6   2      157.74      145.74      3.80 o
  -5  -6   2      563.60      567.14      4.87 o
  -4  -6   2      255.12      249.82      2.94 o
  -3  -6   2      255.41      251.26      1.90 o
  -2  -6   2       40.79       35.70      0.70 o
  -1  -6   2      349.22      334.66      2.22 o
   0  -6   2      242.46      252.98      1.59 o
   1  -6   2      418.48      400.02      1.66 o
   2  -6   2      238.18      233.42      1.93 o
   3  -6   2       25.15       28.14      1.51 o
   4  -6   2      394.16      358.48      5.15 o
   5  -6   2       32.75       42.56      1.55 o
   6  -6   2       18.95       27.22      1.46 o
   7  -6   2        0.91        3.83      1.92 o
   8  -6   2       25.12       18.05      3.05 o
   9  -6   2        1.97        3.37      2.07 o
  10  -6   2        0.02        1.05      1.93 o
 -10  -5   2       14.14       12.31      2.07 o
  -9  -5   2        3.85        2.58      1.83 o
  -8  -5   2        0.70        1.05      1.77 o
  -7  -5   2       32.70       26.22      1.95 o
  -6  -5   2      266.64      252.93      2.83 o
  -5  -5   2      136.36      124.98      1.67 o
  -4  -5   2      291.59      285.29      1.50 o
  -3  -5   2      252.37      262.39      1.40 o
  -2  -5   2      213.68      228.84      1.79 o
  -1  -5   2       19.47       18.68      0.56 o
   0  -5   2       22.98       19.95      0.56 o
   1  -5   2     1545.50     1542.06      5.46 o
   2  -5   2       42.82       38.10      0.65 o
   3  -5   2      259.33      218.07      0.77 o
   4  -5   2      260.23      233.21      7.92 o
   5  -5   2      102.88      105.12      1.69 o
   6  -5   2       31.79       22.05      1.19 o
   7  -5   2        0.02        0.61      0.73 o
   8  -5   2       27.80       33.87      2.31 o
   9  -5   2        1.87        4.28      1.79 o
  10  -5   2       31.06       27.30      2.65 o
 -11  -4   2        2.62        2.95      2.14 o
 -10  -4   2        2.86        1.94      1.86 o
  -9  -4   2        4.19        4.46      1.30 o
  -8  -4   2      173.00      166.75      2.44 o
  -7  -4   2       87.55       81.68      2.17 o
  -6  -4   2      328.45      317.72      6.05 o
  -5  -4   2      367.59      360.37      2.18 o
  -4  -4   2      314.61      351.07      1.65 o
  -3  -4   2      707.54      731.97      3.71 o
  -2  -4   2       29.15       36.72      0.48 o
  -1  -4   2      499.48      483.36      1.79 o
   0  -4   2      398.01      380.29      6.77 o
   1  -4   2      549.70      613.46      1.87 o
   2  -4   2       34.28       37.49      0.64 o
   3  -4   2      287.54      313.33      3.06 o
   4  -4   2      373.24      430.70      3.82 o
   5  -4   2       14.36       20.85      0.99 o
   6  -4   2       43.92       43.94      1.22 o
   7  -4   2        1.67        2.45      0.63 o
   8  -4   2        0.24        0.49      1.02 o
   9  -4   2       23.96       24.57      2.15 o
  11  -4   2        0.93        1.92      2.16 o
 -11  -3   2        3.84        3.29      2.08 o
 -10  -3   2       10.26        9.97      1.29 o
  -9  -3   2        0.28        0.40      1.45 o
  -8  -3   2      339.36      332.31      3.66 o
  -7  -3   2      316.62      291.41      6.80 o
  -6  -3   2     1345.83     1280.13     15.30 o
  -5  -3   2      169.50      178.70      1.72 o
  -4  -3   2       86.03       92.22      1.00 o
  -3  -3   2      101.63      124.19      1.12 o
  -2  -3   2       22.18       11.03      0.31 o
  -1  -3   2       54.26       51.52      0.42 o
   0  -3   2      139.96      139.15      1.16 o
   1  -3   2     5511.50     5365.33     27.07 o
   2  -3   2      958.63      857.02      6.18 o
   3  -3   2       55.17       54.76      0.49 o
   4  -3   2      307.68      290.52      1.42 o
   5  -3   2       11.34       14.98      0.53 o
   6  -3   2      185.05      196.46      1.98 o
   7  -3   2       28.12       32.25      0.93 o
   8  -3   2      107.18       93.60      3.82 o
   9  -3   2        2.30        3.28      1.06 o
  10  -3   2        4.55        2.12      1.12 o
  11  -3   2        1.49       -0.39      1.86 o
 -12  -2   2        7.26        6.71      2.27 o
 -11  -2   2        5.57        5.21      1.28 o
 -10  -2   2       30.17       29.43      1.65 o
  -9  -2   2       46.21       41.36      2.81 o
  -8  -2   2      230.61      229.02      2.58 o
  -7  -2   2       95.75      109.71      2.53 o
  -6  -2   2      646.49      674.01      2.32 o
  -5  -2   2      238.91      246.76      1.17 o
  -4  -2   2        1.87        2.77      0.29 o
  -3  -2   2     1873.54     1894.30      4.29 o
  -2  -2   2        2.68        2.33      0.17 o
  -1  -2   2      315.95      313.84      1.48 o
   0  -2   2        1.58        0.91      0.21 o
   1  -2   2       90.21       66.57      0.81 o
   2  -2   2     1059.11     1151.66      3.28 o
   3  -2   2      707.06      692.14      3.26 o
   4  -2   2        1.34        1.21      0.34 o
   5  -2   2       49.07       34.28      0.66 o
   6  -2   2      102.14       88.03      0.93 o
   7  -2   2       62.02       60.47      1.07 o
   8  -2   2        6.00        1.86      1.00 o
   9  -2   2        9.86       11.68      1.22 o
  10  -2   2        7.31        4.69      1.11 o
  11  -2   2        2.15        1.55      1.21 o
 -12  -1   2        6.74        8.82      1.46 o
 -11  -1   2        0.22        0.98      0.92 o
 -10  -1   2      137.50      127.65      1.83 o
  -9  -1   2       35.41       32.12      1.51 o
  -8  -1   2      567.81      583.80     11.76 o
  -7  -1   2      154.43      170.84      1.46 o
  -6  -1   2      242.68      260.81      2.17 o
  -5  -1   2       46.82       48.13      0.71 o
  -4  -1   2      580.81      586.92      2.82 o
  -3  -1   2       42.41       65.68      0.53 o
  -2  -1   2      122.24      158.90      1.01 o
   0  -1   2      594.60      574.15      2.28 o
   1  -1   2      803.74      844.48      7.02 o
   2  -1   2     2118.41     2266.59     16.89 o
   3  -1   2      287.71      264.17      4.53 o
   4  -1   2      242.92      261.71      2.29 o
   5  -1   2        8.98       12.19      0.79 o
   6  -1   2      749.28      763.93      2.80 o
   7  -1   2        4.15        7.32      0.65 o
   8  -1   2       12.55        8.65      1.22 o
   9  -1   2        1.42        1.11      1.09 o
  10  -1   2       10.66        9.91      1.32 o
  11  -1   2        0.56        0.48      1.28 o
  12  -1   2       48.00       46.84      3.41 o
 -12   0   2        7.09        7.43      1.39 o
 -11   0   2        0.17        0.46      1.12 o
 -10   0   2       45.26       42.79      1.82 o
  -9   0   2        4.72        6.63      1.13 o
  -8   0   2       35.65       24.53      1.14 o
  -7   0   2       32.13       27.44      1.00 o
  -6   0   2       18.98       14.94      0.93 o
  -5   0   2      987.84     1042.77      8.05 o
  -4   0   2     1155.65     1161.89    620.73 o
  -3   0   2      858.55      799.42      2.00 o
  -2   0   2       60.95       62.05      0.76 o
  -1   0   2     1250.07     1291.68     13.42 o
   0   0   2      543.80      550.61      2.23 o
   1   0   2     2877.74     2906.13     21.98 o
   2   0   2      143.43      144.26      1.21 o
   3   0   2      447.33      475.30      1.46 o
   4   0   2       81.26       91.20      0.97 o
   5   0   2       33.50       24.40      0.93 o
   6   0   2        0.40        0.23      0.75 o
   7   0   2       14.65       17.92      1.05 o
   8   0   2       45.31       46.12      1.40 o
   9   0   2       23.12       27.81      1.35 o
  10   0   2        6.59        6.97      1.18 o
  11   0   2        4.27        3.30      1.33 o
 -12   1   2       36.94       37.30      2.48 o
 -11   1   2        8.95        7.78      1.31 o
 -10   1   2      265.67      271.20      3.47 o
  -9   1   2       35.78       39.98      1.16 o
  -8   1   2      141.36      149.74      1.92 o
  -7   1   2       18.49       24.70      0.97 o
  -6   1   2       30.34       26.24      0.86 o
  -5   1   2      250.38      312.50      2.44 o
  -4   1   2      333.50      332.69      2.81 o
  -3   1   2     4374.90     4446.44     27.20 o
  -2   1   2      266.86      277.75      1.70 o
  -1   1   2       27.44       23.21      0.66 o
   1   1   2        3.13       33.84      0.71 o
   2   1   2       36.92       39.70      0.79 o
   3   1   2      182.79      216.18      1.47 o
   4   1   2     1570.76     1651.04      6.78 o
   5   1   2      192.96      172.90      1.09 o
   6   1   2       91.37       85.65      1.42 o
   7   1   2       28.99       26.83      1.10 o
   8   1   2       74.06       77.82      3.27 o
   9   1   2       12.58       10.76      2.49 o
  10   1   2       89.02       77.32      2.78 o
  11   1   2        7.16        6.63      2.13 o
 -11   2   2       24.88       26.05      2.44 o
 -10   2   2        3.04        5.64      1.16 o
  -9   2   2        1.99        0.78      1.02 o
  -8   2   2      125.13       98.45     16.93 o
  -7   2   2       98.62       79.85      2.31 o
  -6   2   2      108.34      117.25      3.08 o
  -5   2   2      151.02      161.48      1.37 o
  -4   2   2        1.17        3.54      1.87 o
  -3   2   2      752.26      858.95      2.07 o
  -2   2   2      295.84      281.22      2.03 o
  -1   2   2     6006.71     5793.24     36.22 o
   0   2   2      627.88      720.29      3.02 o
   1   2   2      713.09      732.68      2.61 o
   2   2   2      102.45      127.64      1.06 o
   3   2   2      384.27      339.55      3.50 o
   4   2   2       37.64       44.35      0.64 o
   5   2   2      202.22      202.20      1.14 o
   6   2   2      121.94      126.55      1.36 o
   7   2   2       44.79       41.84      6.01 o
   8   2   2       14.81       13.73      1.06 o
   9   2   2        0.19        1.31      1.74 o
  10   2   2        0.56        0.66      1.93 o
  11   2   2        1.56        2.19      2.09 o
 -11   3   2        7.35       10.19      2.25 o
 -10   3   2       64.78       74.15      3.09 o
  -9   3   2        8.34       13.55      1.15 o
  -8   3   2       28.46       20.27      1.48 o
  -7   3   2       86.89       81.02      1.35 o
  -6   3   2       15.34       15.24      0.81 o
  -5   3   2      152.11      164.23      1.27 o
  -4   3   2      110.64      100.33      1.30 o
  -3   3   2      664.29      764.50     23.59 o
  -2   3   2      591.35      659.36      3.52 o
  -1   3   2        4.97        9.74      0.50 o
   0   3   2      362.31      323.91      2.25 o
   1   3   2      141.56      171.33      1.10 o
   2   3   2     1163.76     1270.56      6.23 o
   3   3   2      148.21      151.51      2.05 o
   4   3   2       90.91       98.32      0.89 o
   5   3   2       36.51       50.52      0.88 o
   6   3   2      157.26      148.73      2.40 o
   7   3   2      253.30      228.72      4.18 o
   8   3   2      275.85      267.01      4.22 o
   9   3   2       53.08       49.70      2.44 o
  10   3   2       17.99       12.80      1.87 o
  11   3   2        2.22        2.23      1.72 o
 -11   4   2       14.97       13.56      2.02 o
 -10   4   2      115.72      120.29      3.66 o
  -9   4   2        2.68        1.97      1.89 o
  -8   4   2       52.55       66.45      1.57 o
  -7   4   2      159.81      161.02      2.66 o
  -6   4   2       63.20       58.64      1.40 o
  -5   4   2        0.12        1.03      0.40 o
  -4   4   2       84.93       72.44      1.68 o
  -3   4   2     1323.83     1283.38      5.62 o
  -2   4   2       47.07       59.89      1.35 o
  -1   4   2      347.07      352.13      2.01 o
   0   4   2      182.07      169.04      2.72 o
   1   4   2      671.66      693.28      2.34 o
   2   4   2        0.13        2.01      0.47 o
   3   4   2      252.82      250.27      2.77 o
   4   4   2      113.18      128.51      1.18 o
   5   4   2       45.41       44.25      1.08 o
   6   4   2       15.39        8.55      0.87 o
   7   4   2      280.34      262.26      5.95 o
   8   4   2        5.50        8.13      1.70 o
   9   4   2        0.02        0.72      1.84 o
  10   4   2       24.51       27.45      2.28 o
 -10   5   2       46.05       48.85      2.93 o
  -9   5   2        2.07        2.09      1.96 o
  -8   5   2        6.71        7.23      1.60 o
  -7   5   2       34.16       34.50      1.22 o
  -6   5   2       14.18       18.66      1.30 o
  -5   5   2      225.12      253.32      3.06 o
  -4   5   2       37.51       50.77      1.58 o
  -3   5   2        6.43        7.95      0.34 o
  -2   5   2      313.66      274.49      4.91 o
  -1   5   2       30.63       26.65      0.58 o
   0   5   2       37.52       50.46      0.64 o
   1   5   2      197.29      172.14      1.27 o
   2   5   2       71.07       77.09      0.85 o
   3   5   2       52.91       65.02      0.80 o
   4   5   2       28.85       18.28      0.66 o
   5   5   2      158.27      171.32      2.03 o
   6   5   2      389.81      350.38      2.89 o
   7   5   2       46.85       40.34      1.34 o
   8   5   2      121.15      102.48      9.56 o
   9   5   2       10.07        8.00      2.02 o
  10   5   2        6.86        8.55      2.03 o
 -10   6   2       28.70       34.00      2.66 o
  -9   6   2       30.87       31.42      2.37 o
  -8   6   2      102.27      100.99      3.23 o
  -7   6   2        1.82        2.78      0.98 o
  -6   6   2        6.63        8.80      1.08 o
  -5   6   2      376.17      367.29      4.00 o
  -4   6   2        2.57       -0.30      1.23 o
  -3   6   2       20.33       26.87      1.46 o
  -2   6   2       60.01       60.87      1.45 o
  -1   6   2      309.65      325.34      3.09 o
   0   6   2       84.12       82.39      0.81 o
   1   6   2      118.44      132.30      1.16 o
   2   6   2      132.90      156.69      1.40 o
   3   6   2        1.50        2.58      0.43 o
   4   6   2       33.16       30.36      2.61 o
   5   6   2      241.77      217.20      2.31 o
   6   6   2       11.49        7.53      1.01 o
   7   6   2       12.30        9.21      1.08 o
   8   6   2      164.61      164.51      3.39 o
   9   6   2        1.69        1.70      1.59 o
  10   6   2       29.12       30.08      2.39 o
  -9   7   2        2.64        4.04      2.12 o
  -8   7   2       33.47       39.28      2.61 o
  -7   7   2       12.40       13.61      1.24 o
  -6   7   2        3.34        1.67      1.00 o
  -5   7   2        1.11        0.34      0.94 o
  -4   7   2        3.81        2.61      0.99 o
  -3   7   2        3.89        4.94      0.88 o
  -2   7   2        2.00        1.91      0.49 o
  -1   7   2       89.76       79.53      0.87 o
   0   7   2        6.77        8.86      0.45 o
   1   7   2       55.84       57.73      0.88 o
   2   7   2       26.99       28.37      0.71 o
   3   7   2       56.57       63.33      1.31 o
   4   7   2      157.63      158.35      2.34 o
   5   7   2       75.37       68.66      1.60 o
   6   7   2       13.08       12.28      1.10 o
   7   7   2        9.54        9.88      1.22 o
   8   7   2       22.07       21.28      1.40 o
   9   7   2        2.97        8.62      2.12 o
  -9   8   2        0.98        1.69      2.07 o
  -8   8   2        9.85       11.63      2.16 o
  -7   8   2       60.89       49.82      8.91 o
  -6   8   2       23.36       25.24      1.31 o
  -5   8   2       15.77       17.42      1.14 o
  -4   8   2       47.83       46.74      1.68 o
  -3   8   2       15.68       14.39      1.04 o
  -2   8   2       39.40       32.73      1.02 o
  -1   8   2        5.26        4.90      0.59 o
   0   8   2        2.64        2.22      0.70 o
   1   8   2      137.56      137.26      2.01 o
   2   8   2       25.08       26.17      1.01 o
   3   8   2      148.78      144.00      3.39 o
   4   8   2       13.83       12.07      1.12 o
   5   8   2       53.41       56.83      1.56 o
   6   8   2       79.48       79.65      1.87 o
   7   8   2        3.79        3.58      1.22 o
   8   8   2        8.12       11.23      1.31 o
   9   8   2       75.64       89.57      3.18 o
  -8   9   2        4.71        4.75      1.72 o
  -7   9   2        0.13        0.33      1.14 o
  -6   9   2       14.93       14.03      1.28 o
  -5   9   2        6.50        5.66      1.10 o
  -4   9   2        0.05        0.51      0.72 o
  -3   9   2        0.29        0.54      0.95 o
  -2   9   2        1.03        0.93      0.85 o
  -1   9   2        4.30        4.98      0.84 o
   0   9   2       29.81       29.87      0.97 o
   1   9   2       40.95       37.71      1.21 o
   2   9   2       13.24       12.34      1.72 o
   3   9   2        0.38        1.42      0.93 o
   4   9   2        8.68        8.38      1.03 o
   5   9   2       15.52       15.98      1.26 o
   6   9   2        2.65        2.58      1.04 o
   7   9   2       10.65       13.30      1.38 o
   8   9   2        0.57        2.11      1.33 o
  -8  10   2        4.27        6.13      2.17 o
  -7  10   2        4.16        3.38      1.29 o
  -6  10   2        1.64        1.52      1.12 o
  -5  10   2        5.55        2.20      1.88 o
  -4  10   2       17.07       14.83      1.40 o
  -3  10   2        0.54        0.11      0.96 o
  -2  10   2        4.91        6.19      0.93 o
  -1  10   2       12.40       14.60      0.98 o
   0  10   2        4.84        2.97      0.97 o
   1  10   2       46.25       45.69      2.25 o
   2  10   2        2.19        3.27      1.47 o
   3  10   2      173.97      175.54      3.59 o
   4  10   2       53.07       56.03      2.81 o
   5  10   2        7.80        5.85      1.15 o
   6  10   2        3.81        4.32      1.11 o
   7  10   2       69.52       78.67      2.95 o
  -7  11   2        1.00        0.77      1.72 o
  -6  11   2        2.32        2.29      1.27 o
  -4  11   2        0.40        0.24      1.96 o
  -3  11   2        4.43        4.04      0.95 o
  -2  11   2        2.61        1.82      0.85 o
  -1  11   2        1.52        2.29      0.88 o
   0  11   2        4.74        5.44      1.65 o
   1  11   2       20.47       16.22      1.96 o
   2  11   2        7.45        6.87      1.77 o
   3  11   2       31.29       31.87      2.09 o
   4  11   2        6.56        7.96      1.94 o
   5  11   2       33.13       36.65      2.42 o
  -4  12   2       12.38       16.23      1.59 o
  -3  12   2       10.89       10.75      1.33 o
  -2  12   2        0.02       -0.11      1.02 o
  -1  12   2       15.76       14.53      1.72 o
   0  12   2        7.12        7.29      1.62 o
   1  12   2       23.68       23.18      2.13 o
   2  12   2        3.83        4.35      1.86 o
   3  12   2        3.06        5.14      1.92 o
   4  12   2        9.17        9.23      2.01 o
  -3  13   2        0.04        0.93      1.75 o
  -1  13   2        5.44        3.66      1.78 o
   0  13   2        0.01        0.74      1.73 o
   1  13   2        2.70        1.95      1.85 o
  -3 -13   3        5.35        6.33      1.43 o
  -2 -13   3        0.54        1.11      1.17 o
  -1 -13   3        0.02        1.88      1.50 o
   0 -13   3        2.73        3.83      1.88 o
   1 -13   3       10.17       11.14      2.22 o
   2 -13   3       37.10       35.09      2.47 o
  -4 -12   3        0.62        1.02      1.63 o
  -3 -12   3        8.95        8.59      1.10 o
  -2 -12   3        2.10        3.31      0.99 o
  -1 -12   3       24.26       20.25      1.11 o
   0 -12   3       49.63       48.98      1.79 o
   1 -12   3        0.92        5.10      2.08 o
   2 -12   3      100.22       99.67      3.38 o
   3 -12   3        9.54       16.49      2.40 o
   4 -12   3        2.49        4.84      2.29 o
  -6 -11   3       40.48       31.68      2.43 o
  -5 -11   3        2.16        3.18      2.06 o
  -4 -11   3       31.23       32.37      1.68 o
  -3 -11   3        1.88        2.64      0.93 o
  -2 -11   3        8.05        7.34      0.95 o
  -1 -11   3        3.96        4.34      0.90 o
   0 -11   3      108.29      101.95      1.61 o
   1 -11   3       17.38       19.19      1.36 o
   2 -11   3        8.73       13.39      2.11 o
   4 -11   3        4.75        4.39      2.04 o
   5 -11   3       20.03       21.56      1.62 o
   6 -11   3        2.31        2.29      1.30 o
  -7 -10   3       26.14       30.64      2.44 o
  -6 -10   3       11.33       11.11      1.90 o
  -5 -10   3        9.91       13.03      2.14 o
  -4 -10   3      113.82      117.55      2.26 o
  -3 -10   3       25.31       19.12      1.67 o
  -2 -10   3      119.86      123.04      1.72 o
  -1 -10   3        0.35        2.75      0.87 o
   0 -10   3      384.81      406.01      8.88 o
   1 -10   3        7.66       10.37      0.84 o
   2 -10   3        3.56        4.09      1.04 o
   3 -10   3       14.20       15.87      1.18 o
   4 -10   3       10.00       13.06      1.37 o
   5 -10   3        6.40        6.35      1.35 o
   6 -10   3       31.45       29.11      1.69 o
   7 -10   3       18.51       20.42      2.75 o
  -8  -9   3        0.34        2.11      2.05 o
  -7  -9   3        4.08        5.36      2.10 o
  -6  -9   3        2.04        1.36      1.19 o
  -5  -9   3       19.06       18.78      1.35 o
  -4  -9   3       72.31       70.97      2.58 o
  -3  -9   3       63.49       58.95      1.47 o
  -2  -9   3       68.97       73.71      1.58 o
  -1  -9   3        3.23        6.60      0.82 o
   0  -9   3       12.24       14.94      0.85 o
   1  -9   3        6.99        7.57      0.72 o
   2  -9   3        8.52       11.66      1.10 o
   3  -9   3       10.91       12.81      0.89 o
   4  -9   3       50.69       48.31      5.23 o
   5  -9   3        2.84        3.68      1.22 o
   6  -9   3       10.29       12.12      2.28 o
   7  -9   3        5.47        6.15      1.42 o
   8  -9   3        5.76        4.85      1.47 o
  -9  -8   3       31.19       37.44      2.65 o
  -8  -8   3       43.87       37.48      2.55 o
  -7  -8   3        0.43        0.66      1.35 o
  -6  -8   3       45.33       47.80      1.68 o
  -5  -8   3       78.81       66.73      2.67 o
  -4  -8   3       51.85       55.98      1.02 o
  -3  -8   3      175.11      191.45      1.84 o
  -2  -8   3     1641.18     1570.82     10.84 o
  -1  -8   3      138.30      147.47      1.56 o
   0  -8   3       27.67       27.34      0.87 o
   1  -8   3       31.05       36.60      0.90 o
   2  -8   3        9.64       12.12      0.60 o
   3  -8   3       11.04        9.47      1.09 o
   4  -8   3        0.18        0.79      1.07 o
   5  -8   3       14.49       15.75      1.55 o
   6  -8   3       11.15       10.95      1.27 o
   7  -8   3        0.01        1.24      2.06 o
   8  -8   3        1.04        1.75      2.13 o
   9  -8   3        0.71        0.84      1.70 o
  -9  -7   3       17.28       17.05      2.04 o
  -8  -7   3        7.47        6.79      1.77 o
  -7  -7   3       80.46       76.84      1.95 o
  -6  -7   3       15.43       20.21      1.29 o
  -5  -7   3        5.36        4.72      1.08 o
  -4  -7   3      347.71      346.04      2.19 o
  -3  -7   3      199.59      214.14      2.27 o
  -2  -7   3        0.11        0.30      0.67 o
  -1  -7   3      183.82      174.23      1.85 o
   0  -7   3      118.68      104.45      1.21 o
   1  -7   3       19.69       17.76      0.68 o
   2  -7   3      193.17      200.89      1.96 o
   3  -7   3       26.43       34.27      1.34 o
   4  -7   3       63.25       50.94      1.47 o
   5  -7   3       26.05       21.49      1.23 o
   6  -7   3        2.83        0.91      1.08 o
   7  -7   3        1.30        1.19      1.17 o
   8  -7   3        2.60        1.31      1.13 o
   9  -7   3        7.44        8.62      2.21 o
 -10  -6   3        5.67        3.51      1.93 o
  -9  -6   3       13.84       15.15      2.26 o
  -8  -6   3       55.75       61.25      2.73 o
  -7  -6   3       73.03       68.46      1.78 o
  -6  -6   3        0.49        0.86      1.09 o
  -5  -6   3       73.73       79.98      1.77 o
  -4  -6   3     1794.54     1724.34      6.04 o
  -3  -6   3       10.80       12.36      0.60 o
  -2  -6   3       11.50       11.70      0.66 o
  -1  -6   3      861.53      867.27      3.57 o
   0  -6   3        0.75        0.11      0.59 o
   1  -6   3       25.24       21.65      1.30 o
   2  -6   3        2.62        3.32      0.89 o
   3  -6   3        4.08        3.94      0.89 o
   4  -6   3       44.46       43.28      2.27 o
   5  -6   3       18.67       21.94      2.10 o
   6  -6   3       33.56       24.58      2.87 o
   7  -6   3        0.19        1.18      1.15 o
   8  -6   3        1.23        1.57      1.02 o
   9  -6   3        9.41       13.18      2.16 o
  10  -6   3        5.27        5.50      1.76 o
 -10  -5   3       22.66       23.70      2.14 o
  -9  -5   3       67.62       66.28      2.98 o
  -8  -5   3      108.93      110.94      2.14 o
  -7  -5   3       31.80       29.89      1.41 o
  -6  -5   3      208.74      191.74      2.50 o
  -5  -5   3     1020.06      933.19      5.66 o
  -4  -5   3       17.30       20.99      0.63 o
  -3  -5   3       94.26       85.18      0.87 o
  -2  -5   3       55.24       50.43      0.68 o
  -1  -5   3       21.23       24.20      0.62 o
   0  -5   3       71.88       80.22      1.11 o
   1  -5   3     1516.17     1552.65      4.00 o
   2  -5   3       53.21       45.37      0.68 o
   3  -5   3       56.72       46.30      1.15 o
   4  -5   3       11.94       14.61      0.99 o
   5  -5   3       25.24       27.42      1.30 o
   6  -5   3       81.55       80.95      4.20 o
   7  -5   3       48.85       56.46      1.58 o
   8  -5   3        0.31        0.27      0.69 o
   9  -5   3       24.02       20.55      2.35 o
  10  -5   3        0.39        1.58      1.73 o
 -11  -4   3        5.76        8.22      2.26 o
 -10  -4   3        0.08        0.33      1.86 o
  -9  -4   3       29.60       29.65      2.41 o
  -8  -4   3       51.65       53.63      1.70 o
  -7  -4   3       86.57       77.57      2.28 o
  -6  -4   3     1098.78     1169.96      5.05 o
  -5  -4   3       18.40       18.55      0.95 o
  -4  -4   3       68.56       59.71      0.70 o
  -3  -4   3      146.44      160.69      1.02 o
  -2  -4   3      515.26      511.13      4.55 o
  -1  -4   3      782.32      741.27      3.87 o
   0  -4   3      642.62      755.65      1.99 o
   1  -4   3       11.90       21.50      0.79 o
   2  -4   3      116.17       92.50      1.29 o
   3  -4   3      197.54      228.45      4.50 o
   4  -4   3      100.83       86.78      1.45 o
   5  -4   3        1.85        1.00      0.82 o
   6  -4   3       92.06       85.61      1.61 o
   7  -4   3       77.87       63.59      1.34 o
   8  -4   3        5.50        6.40      1.14 o
   9  -4   3        4.85        5.70      1.16 o
  10  -4   3       28.51       35.88      2.67 o
 -11  -3   3       32.94       32.39      1.63 o
 -10  -3   3        0.09        0.28      1.17 o
  -9  -3   3        7.94        7.27      1.20 o
  -8  -3   3        0.00        1.53      1.04 o
  -7  -3   3      408.07      383.21      3.17 o
  -6  -3   3      148.62      149.33      1.98 o
  -5  -3   3      232.18      223.48      1.56 o
  -4  -3   3      148.58      142.26      0.87 o
  -3  -3   3      145.66      117.42      0.63 o
  -2  -3   3     1502.38     1599.92     17.66 o
  -1  -3   3      672.19      707.47      3.24 o
   0  -3   3       49.37       48.47      0.69 o
   1  -3   3        1.12        0.20      0.56 o
   2  -3   3      522.12      587.71      3.63 o
   3  -3   3      117.18      133.79      1.23 o
   4  -3   3       33.21       35.15      1.01 o
   5  -3   3      135.72      167.57      1.86 o
   6  -3   3       62.98       53.59      2.28 o
   7  -3   3      254.47      227.15     10.52 o
   8  -3   3       34.06       40.44      1.51 o
   9  -3   3       45.04       38.86      9.70 o
  10  -3   3        4.71        2.39      1.14 o
  11  -3   3        5.29        5.75      2.04 o
 -12  -2   3       11.70        9.25      2.07 o
 -11  -2   3       40.59       50.56      1.78 o
 -10  -2   3        8.21        7.18      1.32 o
  -9  -2   3        6.47        4.04      1.09 o
  -8  -2   3      137.38      148.70      2.21 o
  -7  -2   3      204.01      214.31      5.66 o
  -6  -2   3        1.61        1.26      0.44 o
  -5  -2   3       34.96       45.22      0.61 o
  -4  -2   3      367.01      382.64      2.04 o
  -3  -2   3      629.33      651.24      1.35 o
  -2  -2   3      265.01      339.30      2.96 o
  -1  -2   3     1135.16     1091.67     10.76 o
   0  -2   3     5150.89     5131.18     34.02 o
   1  -2   3      148.09      170.04      1.79 o
   2  -2   3       12.22       20.33      1.05 o
   3  -2   3        5.11        1.66      0.56 o
   4  -2   3       12.01       10.68      0.73 o
   5  -2   3        9.90       10.39      1.32 o
   6  -2   3      114.04      117.12      1.63 o
   7  -2   3      189.82      191.36      2.97 o
   8  -2   3        2.94        6.76      1.18 o
   9  -2   3       57.55       47.05      1.72 o
  10  -2   3        1.14        0.53      1.25 o
  11  -2   3        0.95        1.64      1.28 o
 -12  -1   3        2.58        4.56      1.75 o
 -11  -1   3       10.13        9.51      1.07 o
 -10  -1   3        0.86        1.13      1.05 o
  -9  -1   3      360.08      360.60      6.76 o
  -8  -1   3       24.82       20.88      1.25 o
  -7  -1   3       61.02       54.09      0.97 o
  -6  -1   3      244.83      252.45      1.62 o
  -5  -1   3      123.27      152.30      1.02 o
  -4  -1   3      911.69     1032.79      4.04 o
  -3  -1   3      580.30      699.45      1.70 o
  -2  -1   3       23.13       28.75      0.53 o
  -1  -1   3      768.13      707.18      3.00 o
   0  -1   3     1407.45     1476.39     17.78 o
   1  -1   3      109.01      107.51      1.38 o
   2  -1   3       54.37       40.56      0.79 o
   3  -1   3       30.16       27.97      0.40 o
   4  -1   3       22.77       19.25      0.48 o
   5  -1   3       98.51      106.92      4.20 o
   6  -1   3       50.00       50.29      1.93 o
   7  -1   3      234.97      245.08      4.00 o
   8  -1   3        1.85        1.03      0.97 o
   9  -1   3      117.43      128.58      2.27 o
  10  -1   3        1.87        0.18      1.79 o
  11  -1   3       42.03       41.84      2.23 o
 -12   0   3        1.25        0.35      1.34 o
 -11   0   3        1.09        1.16      1.32 o
 -10   0   3        4.34        3.45      1.12 o
  -9   0   3        4.89        2.23      1.00 o
  -8   0   3       28.60       25.59      1.24 o
  -7   0   3       98.59      103.93      1.23 o
  -6   0   3        0.02        0.21      0.54 o
  -5   0   3        0.58        0.43      0.55 o
  -4   0   3      221.71      244.29      1.29 o
  -3   0   3      727.95      759.81      2.36 o
  -2   0   3     2912.81     3168.06     26.37 o
  -1   0   3      361.98      465.49      2.48 o
   0   0   3     1100.60     1178.83      4.00 o
   1   0   3       16.59       31.82      0.85 o
   2   0   3      448.63      444.86      2.80 o
   3   0   3        1.64        2.82      0.32 o
   4   0   3      416.91      400.46      1.59 o
   5   0   3      150.88      145.75      1.08 o
   6   0   3        7.08        4.54      0.88 o
   7   0   3       50.31       44.68      1.39 o
   8   0   3        3.01        3.34      1.03 o
   9   0   3       89.22       80.61      1.97 o
  10   0   3       14.79       13.95      1.36 o
  11   0   3        0.53        2.76      2.05 o
 -12   1   3       10.78        7.76      1.99 o
 -11   1   3       89.69       88.33      3.02 o
 -10   1   3       29.78       33.57      2.18 o
  -9   1   3       67.98       67.20      1.62 o
  -8   1   3       74.13       60.74      1.33 o
  -7   1   3       46.49       36.28      1.44 o
  -6   1   3        1.74        0.98      0.53 o
  -5   1   3      604.17      694.85      4.07 o
  -4   1   3      426.98      438.54      4.91 o
  -3   1   3        0.07        2.68      0.26 o
  -2   1   3      531.61      571.40      3.12 o
  -1   1   3      144.20      167.10      1.66 o
   0   1   3     1101.25     1160.79      4.06 o
   1   1   3        0.31        3.57      0.56 o
   2   1   3     1966.28     2145.94     23.59 o
   3   1   3       20.53       32.29      0.54 o
   4   1   3       37.67       37.72      0.55 o
   5   1   3      200.91      210.32      1.38 o
   6   1   3       16.30       13.83      0.53 o
   7   1   3       30.27       33.08      1.18 o
   8   1   3        3.33        0.32      0.98 o
   9   1   3      192.18      183.18     10.88 o
  10   1   3       28.42       28.11      2.28 o
  11   1   3       69.94       70.75      3.13 o
 -11   2   3        9.94        6.49      1.42 o
 -10   2   3        7.37        6.39      1.27 o
  -9   2   3       27.56       34.13      1.64 o
  -8   2   3        0.03        0.99      0.60 o
  -7   2   3      240.13      276.53      2.23 o
  -6   2   3       10.50       14.02      0.72 o
  -5   2   3      779.84      861.36      3.88 o
  -4   2   3        9.41        7.06      0.47 o
  -3   2   3      285.68      350.35      2.91 o
  -2   2   3       85.52       96.41      1.51 o
  -1   2   3       83.38       62.67      1.16 o
   0   2   3       78.28       80.83      1.26 o
   1   2   3      190.94      204.54      1.87 o
   2   2   3     1534.31     1085.13    164.59 o
   3   2   3       99.23       91.86      0.86 o
   4   2   3      117.81      116.17      1.02 o
   5   2   3      282.76      297.25      1.67 o
   6   2   3        0.51        0.37      0.43 o
   7   2   3       32.05       31.68      1.88 o
   8   2   3        9.03        7.24      0.99 o
   9   2   3        1.12        1.43      1.74 o
  10   2   3       16.79       23.78      2.28 o
  11   2   3       20.87       20.72      2.36 o
 -11   3   3        2.79        5.57      2.08 o
 -10   3   3       19.17       19.62      1.63 o
  -9   3   3       10.28        8.73      1.10 o
  -8   3   3       16.66       18.26      1.51 o
  -7   3   3       49.94       52.62      1.87 o
  -6   3   3       11.44       10.49      0.62 o
  -5   3   3      208.76      197.93      1.71 o
  -4   3   3        6.18        4.94      0.38 o
  -3   3   3       83.30       74.23      1.68 o
  -2   3   3       16.03       16.07      1.00 o
  -1   3   3        1.13        3.21      0.23 o
   0   3   3      879.50      806.67      3.93 o
   1   3   3       21.73       33.68      0.91 o
   2   3   3      429.86      438.96      5.50 o
   3   3   3      163.74      195.12      1.60 o
   4   3   3      391.52      383.38      1.82 o
   5   3   3       38.14       35.70      0.88 o
   6   3   3        0.02       -0.07      0.49 o
   7   3   3      196.09      154.89     23.67 o
   8   3   3        5.82        5.63      1.68 o
   9   3   3       74.44       68.11      2.66 o
  10   3   3       13.29       11.66      1.87 o
 -11   4   3        3.74        5.40      2.32 o
 -10   4   3        0.98        1.81      1.20 o
  -9   4   3       35.88       41.80      1.55 o
  -8   4   3       19.60       26.92      1.64 o
  -7   4   3      135.12      127.08      2.47 o
  -6   4   3       22.82       24.08      1.21 o
  -5   4   3       41.12       55.67      1.51 o
  -4   4   3       22.13       30.47      1.28 o
  -3   4   3      521.39      578.37      4.88 o
  -2   4   3        9.90       13.39      1.13 o
  -1   4   3        0.94        0.99      0.21 o
   0   4   3       32.63       36.04      1.07 o
   1   4   3      271.67      243.92      4.39 o
   2   4   3      175.65      171.53      1.74 o
   3   4   3     1094.31     1173.47      9.38 o
   4   4   3       34.01       31.48      0.68 o
   5   4   3       24.58       32.03      0.82 o
   6   4   3       10.26        6.47      0.85 o
   7   4   3        0.59        0.41      0.86 o
   8   4   3        3.27        2.45      0.98 o
   9   4   3       44.37       40.92      2.38 o
 -11   5   3        0.49        0.52      1.87 o
 -10   5   3        5.20        6.51      1.47 o
  -9   5   3       44.78       36.14      2.52 o
  -8   5   3       14.84       17.05      1.50 o
  -7   5   3       18.38       18.37      4.91 o
  -6   5   3        5.05        3.55      1.08 o
  -5   5   3      114.99       87.60      2.03 o
  -4   5   3       90.89       72.63      1.83 o
  -3   5   3        1.15        0.62      0.72 o
  -2   5   3      139.23      126.15      2.23 o
  -1   5   3        2.20        1.33      0.31 o
   0   5   3      148.56      135.77      1.12 o
   1   5   3       24.55       29.87      1.17 o
   2   5   3      413.42      422.69      2.25 o
   3   5   3      165.20      168.25      1.30 o
   4   5   3       45.94       51.40      1.00 o
   5   5   3      255.08      247.53      2.35 o
   6   5   3       14.48       13.16      1.08 o
   7   5   3       45.54       49.76      2.15 o
   8   5   3        9.94        6.52      1.00 o
   9   5   3        1.29        3.34      1.99 o
  10   5   3        3.33        5.95      1.73 o
 -10   6   3        3.72        5.46      1.35 o
  -9   6   3        0.15        0.74      1.45 o
  -7   6   3        0.33        2.59      1.10 o
  -6   6   3        0.03        1.78      1.13 o
  -5   6   3      218.72      214.81      3.18 o
  -4   6   3      130.63      149.99      2.70 o
  -3   6   3       27.71       23.97      1.09 o
  -2   6   3        7.55        9.83      0.84 o
  -1   6   3      224.95      200.94      2.69 o
   0   6   3       99.92       93.81      1.42 o
   1   6   3      114.48      122.03      1.55 o
   2   6   3        1.47        0.88      0.47 o
   3   6   3       11.79       10.65      0.59 o
   4   6   3       21.36       15.33      0.98 o
   5   6   3       62.41       66.28      1.53 o
   6   6   3       50.84       52.62      1.53 o
   7   6   3       51.77       52.07      1.63 o
   8   6   3        8.44        9.57      1.86 o
   9   6   3        0.64        1.94      1.09 o
 -10   7   3       13.60       10.18      2.46 o
  -9   7   3        1.74        4.86      1.77 o
  -8   7   3       19.55       20.19      2.37 o
  -7   7   3        3.54        2.69      1.12 o
  -6   7   3        1.22        2.87      1.03 o
  -5   7   3        0.03       -0.28      1.36 o
  -4   7   3       32.48       32.33      1.34 o
  -3   7   3       15.96       14.84      1.13 o
  -2   7   3       53.23       54.56      1.36 o
  -1   7   3        1.92        1.11      1.11 o
   0   7   3      159.27      169.02      2.55 o
   1   7   3       50.76       52.93      1.05 o
   2   7   3       51.30       46.15      0.87 o
   3   7   3       10.97        8.19      0.87 o
   4   7   3       34.34       28.13      1.23 o
   5   7   3       86.36       83.62      1.67 o
   6   7   3        0.41        0.84      1.06 o
   7   7   3        5.44        5.70      1.09 o
   8   7   3        2.81        3.28      1.10 o
   9   7   3       13.62       17.49      1.45 o
  -9   8   3        0.01        0.69      1.63 o
  -8   8   3        6.16        4.35      1.32 o
  -7   8   3       19.84       18.54      1.52 o
  -6   8   3        3.60        4.89      0.97 o
  -5   8   3        8.91        7.83      0.93 o
  -4   8   3        9.60        8.12      0.91 o
  -3   8   3       45.61       48.62      1.47 o
  -2   8   3       66.02       68.24      1.20 o
  -1   8   3        0.03       -0.42      1.16 o
   0   8   3        0.01        0.13      0.79 o
   1   8   3        1.99        1.44      0.83 o
   2   8   3       51.02       51.92      1.23 o
   3   8   3        5.11        7.34      0.93 o
   4   8   3       60.16       56.97      1.49 o
   5   8   3       12.44       15.40      1.17 o
   6   8   3        7.97       10.18      1.13 o
   7   8   3       22.16       22.91      1.47 o
   8   8   3       25.18       27.64      1.57 o
   9   8   3       32.92       38.56      2.27 o
  -8   9   3        6.70       10.63      1.61 o
  -7   9   3        0.48        0.63      1.18 o
  -6   9   3        2.71        1.75      0.94 o
  -5   9   3        4.75        4.45      0.93 o
  -4   9   3        0.11        1.04      1.23 o
  -3   9   3        0.30        0.32      1.42 o
  -2   9   3      128.45      126.29      2.07 o
  -1   9   3        4.38        4.47      1.04 o
   0   9   3       12.99       11.19      0.98 o
   1   9   3        4.21        2.45      1.14 o
   2   9   3       72.23       60.53      2.24 o
   3   9   3       16.26       11.04      1.06 o
   4   9   3       11.41       14.82      1.16 o
   5   9   3        1.65        1.26      1.12 o
   6   9   3        0.06       -0.06      1.43 o
   7   9   3        1.61        1.14      1.10 o
   8   9   3       54.22       65.13      6.30 o
  -8  10   3        1.96        2.83      1.89 o
  -7  10   3        3.53        3.45      1.22 o
  -6  10   3        1.24        0.88      1.16 o
  -5  10   3        4.08        4.14      1.37 o
  -4  10   3        3.03        2.22      0.88 o
  -3  10   3        9.58        9.30      1.32 o
  -2  10   3        4.30        5.13      1.05 o
  -1  10   3        2.82        3.84      1.06 o
   0  10   3       77.10       78.55      1.71 o
   1  10   3       10.03       10.37      1.59 o
   2  10   3        1.24        0.77      1.59 o
   3  10   3        0.12        2.10      1.71 o
   4  10   3        0.31        0.91      1.66 o
   5  10   3        8.45        7.98      1.14 o
   6  10   3       24.90       24.63      1.50 o
   7  10   3       10.49       15.16      1.53 o
  -6  11   3        0.27        8.92      2.03 o
  -5  11   3        0.64        0.30      1.84 o
  -4  11   3        8.60        6.18      2.00 o
  -3  11   3        1.70        2.40      1.20 o
  -2  11   3        1.14        0.86      1.12 o
  -1  11   3        4.99        2.80      1.11 o
   0  11   3        5.50        2.55      1.74 o
   1  11   3        1.89        1.73      1.73 o
   2  11   3        0.94        1.09      1.75 o
   3  11   3        8.21        9.37      1.74 o
   4  11   3        0.72       -0.37      1.62 o
   5  11   3        3.09        4.37      1.91 o
  -4  12   3        0.45        0.82      2.06 o
  -3  12   3        0.58        1.15      1.87 o
  -2  12   3       10.89       11.71      1.34 o
  -1  12   3       12.01       11.64      1.95 o
   0  12   3        1.15        1.34      1.58 o
   1  12   3        3.02        1.87      1.84 o
   2  12   3        0.83        1.16      1.87 o
   3  12   3        0.81        3.09      1.86 o
  -3  13   3        0.02        0.16      2.02 o
  -2  13   3        2.59        0.77      1.75 o
  -1  13   3        1.71        1.15      1.76 o
   0  13   3        0.02        2.33      1.81 o
  -2 -13   4        2.39        1.68      1.30 o
  -1 -13   4        5.14        5.10      1.33 o
   0 -13   4        0.13        1.51      1.27 o
   1 -13   4        4.34        3.76      1.89 o
  -4 -12   4        0.72        0.52      2.04 o
  -3 -12   4       17.22       16.83      2.05 o
  -2 -12   4       10.59       11.06      1.43 o
  -1 -12   4       17.39       19.44      1.45 o
   0 -12   4        0.72        2.95      1.24 o
   1 -12   4       54.69       54.89      1.79 o
   2 -12   4       27.36       25.62      2.35 o
   3 -12   4       13.64       15.58      2.24 o
   4 -12   4        2.50        4.28      1.90 o
  -6 -11   4        2.84        4.02      1.82 o
  -5 -11   4        3.05        3.81      1.80 o
  -4 -11   4       16.19       16.68      1.95 o
  -3 -11   4        5.49        4.10      1.14 o
  -2 -11   4        7.02        7.40      1.19 o
  -1 -11   4        0.01        0.25      0.91 o
   0 -11   4        2.49        4.72      1.23 o
   1 -11   4       98.56       98.10      5.73 o
   2 -11   4        3.30        3.45      1.12 o
   3 -11   4        2.14        4.77      1.95 o
   4 -11   4       26.70       26.54      2.34 o
   5 -11   4       37.53       39.87      2.81 o
   6 -11   4        0.59        1.59      1.44 o
  -7 -10   4        0.13       -0.26      1.58 o
  -6 -10   4        0.08        4.02      2.18 o
  -5 -10   4        2.96        3.07      1.62 o
  -4 -10   4       22.52       21.68      2.28 o
  -3 -10   4      126.39      124.86      2.83 o
  -2 -10   4        3.03        2.48      1.10 o
  -1 -10   4      232.80      217.84      2.15 o
   0 -10   4       41.42       37.27      1.17 o
   1 -10   4       13.30       10.34      1.23 o
   2 -10   4        8.50        8.93      1.18 o
   3 -10   4        0.12        0.51      1.04 o
   4 -10   4        8.15        8.43      1.86 o
   5 -10   4        0.25        1.01      1.37 o
   6 -10   4        0.00        0.86      1.40 o
  -8  -9   4        3.83        4.83      2.03 o
  -7  -9   4        3.90        3.04      1.34 o
  -6  -9   4       16.76       15.09      1.88 o
  -5  -9   4       10.09        6.76      1.77 o
  -4  -9   4       60.34       55.53      2.52 o
  -3  -9   4        6.62        4.06      1.07 o
  -2  -9   4        8.15        9.72      1.15 o
  -1  -9   4      185.91      166.82      2.99 o
   0  -9   4        1.70        1.11      0.74 o
   1  -9   4       10.95       15.69      0.84 o
   2  -9   4       26.07       22.20      1.25 o
   3  -9   4       31.36       28.19      1.68 o
   4  -9   4        7.00        5.59      1.20 o
   5  -9   4      110.07      109.68      2.29 o
   6  -9   4        3.29        2.73      1.26 o
   7  -9   4        4.23        5.84      1.41 o
   8  -9   4        1.35        1.28      1.36 o
  -9  -8   4        0.06        1.24      2.03 o
  -8  -8   4        1.44        3.61      2.00 o
  -7  -8   4        2.18        4.22      1.26 o
  -6  -8   4       61.27       57.49      1.82 o
  -5  -8   4      139.20      140.10      3.42 o
  -4  -8   4       16.94       15.29      1.02 o
  -3  -8   4       88.82       77.66      1.62 o
  -2  -8   4      240.09      228.34      2.43 o
  -1  -8   4        5.36        4.28      0.79 o
   0  -8   4       42.30       40.65      0.99 o
   1  -8   4       47.77       36.44      0.92 o
   2  -8   4       22.36       33.54      1.28 o
   3  -8   4       51.29       46.31      1.47 o
   4  -8   4        1.37        3.19      2.05 o
   5  -8   4       16.61       15.26      1.35 o
   6  -8   4        4.62        3.64      1.29 o
   7  -8   4        4.41        4.62      1.30 o
   8  -8   4        0.62       -0.23      1.72 o
  -9  -7   4        0.79        1.48      1.72 o
  -8  -7   4       42.46       43.68      2.61 o
  -7  -7   4        0.52       -0.34      1.27 o
  -6  -7   4        9.91        8.68      1.19 o
  -5  -7   4       44.89       53.32      2.04 o
  -4  -7   4       10.49       10.56      0.87 o
  -3  -7   4      419.82      372.23      8.88 o
  -2  -7   4      275.91      254.67      5.84 o
  -1  -7   4        5.64       10.19      0.98 o
   0  -7   4      120.40       99.87      2.86 o
   1  -7   4       73.97       74.27      2.08 o
   2  -7   4       32.21       28.87      1.69 o
   3  -7   4      203.62      203.23      8.82 o
   4  -7   4       33.28       21.43      1.24 o
   5  -7   4        4.99        7.59      1.22 o
   6  -7   4        9.31       10.40      1.19 o
   7  -7   4       29.52       23.72      1.53 o
   8  -7   4       10.05        7.33      1.24 o
   9  -7   4        4.63        5.80      2.02 o
 -10  -6   4        0.58        0.41      1.90 o
  -9  -6   4       29.38       25.07      2.20 o
  -8  -6   4        1.51        1.84      1.19 o
  -7  -6   4       79.05       72.98      2.18 o
  -6  -6   4        5.02        5.28      0.90 o
  -5  -6   4        7.16        8.27      0.85 o
  -4  -6   4       80.68       83.46      1.79 o
  -3  -6   4       41.67       41.65      0.97 o
  -2  -6   4       24.35       27.60      0.89 o
  -1  -6   4      128.91      120.67      1.86 o
   0  -6   4      322.30      319.06      3.38 o
   1  -6   4      276.87      278.53      3.30 o
   2  -6   4       33.40       27.52      1.54 o
   3  -6   4      132.48      111.55      1.73 o
   4  -6   4       11.51       11.13      1.08 o
   5  -6   4        9.62        8.12      1.08 o
   6  -6   4        6.99        2.92      1.16 o
   7  -6   4        6.31        8.32      1.15 o
   8  -6   4        4.65        4.90      1.11 o
   9  -6   4        0.36        0.38      2.17 o
 -10  -5   4       14.58       17.96      1.58 o
  -9  -5   4       40.45       37.43      2.79 o
  -8  -5   4        0.33        1.07      1.16 o
  -7  -5   4       49.95       53.00      1.30 o
  -6  -5   4       32.90       29.90      1.06 o
  -5  -5   4      455.79      434.35      2.80 o
  -4  -5   4       51.12       47.09      0.91 o
  -3  -5   4       75.29       86.92      0.76 o
  -2  -5   4      290.66      282.08      1.52 o
  -1  -5   4      254.93      284.25      1.34 o
   0  -5   4      214.62      200.22      3.66 o
   1  -5   4      823.85      892.99      7.17 o
   2  -5   4       40.12       44.90      1.17 o
   3  -5   4       12.64       15.02      0.94 o
   4  -5   4        5.57        8.25      0.97 o
   5  -5   4        0.45        0.19      0.95 o
   6  -5   4       42.40       48.07      1.54 o
   7  -5   4       34.24       31.80      1.38 o
   8  -5   4       11.09        9.19      0.87 o
   9  -5   4        1.80        3.71      2.18 o
  10  -5   4        2.28        6.38      2.30 o
 -11  -4   4       10.05        8.68      1.36 o
 -10  -4   4        3.32        3.19      1.22 o
  -9  -4   4      129.30      121.58      2.35 o
  -8  -4   4        5.34        5.97      1.28 o
  -7  -4   4       88.62       81.12      2.33 o
  -6  -4   4      120.22      109.58      2.31 o
  -5  -4   4       76.04       77.51      1.23 o
  -4  -4   4       28.91       23.55      0.39 o
  -3  -4   4       16.78       20.75      0.59 o
  -2  -4   4       62.45       56.28      0.69 o
  -1  -4   4      660.57      800.69      2.90 o
   0  -4   4     1495.57     1589.76      7.19 o
   1  -4   4     1465.51     1437.64     14.87 o
   2  -4   4       29.48       30.53      0.83 o
   3  -4   4        0.77        4.74      0.68 o
   4  -4   4        5.04        1.45      0.81 o
   5  -4   4       12.23        5.39      0.91 o
   6  -4   4        3.54        2.09      1.04 o
   7  -4   4        3.38        2.81      1.00 o
   8  -4   4       60.83       55.73      1.68 o
   9  -4   4        0.39        0.66      1.02 o
  10  -4   4        3.52        3.07      1.83 o
 -11  -3   4        1.19        1.10      1.37 o
 -10  -3   4        5.66        3.47      1.34 o
  -9  -3   4        0.28        0.68      1.13 o
  -8  -3   4      103.08       99.85      1.94 o
  -7  -3   4      811.12      797.76     14.82 o
  -6  -3   4       15.58       17.01      0.88 o
  -5  -3   4       24.71       33.27      0.75 o
  -4  -3   4      322.60      321.07      1.46 o
  -3  -3   4       21.72       32.76      0.81 o
  -2  -3   4       35.41       50.27      0.57 o
  -1  -3   4     1604.45     1846.75     15.25 o
   0  -3   4       33.65       52.40      0.69 o
   1  -3   4      470.09      456.32      6.04 o
   2  -3   4      337.05      331.97      3.14 o
   3  -3   4      555.46      538.17      3.02 o
   4  -3   4      105.31      135.88      3.78 o
   5  -3   4       50.71       38.27      1.16 o
   6  -3   4       59.78       67.22      1.98 o
   7  -3   4       14.68       11.33      0.92 o
   8  -3   4       13.71       17.79      1.29 o
   9  -3   4       10.70        8.27      1.32 o
  10  -3   4        0.97        0.48      1.20 o
  11  -3   4        0.31        1.90      2.23 o
 -12  -2   4        0.40        0.64      2.09 o
 -11  -2   4       18.47       15.78      1.50 o
 -10  -2   4        2.02        2.63      1.15 o
  -9  -2   4       26.45       28.00      1.43 o
  -8  -2   4      108.60      116.08      2.03 o
  -7  -2   4        7.33        6.68      1.08 o
  -6  -2   4      264.01      248.13      2.59 o
  -5  -2   4        1.48        4.44      0.79 o
  -4  -2   4      168.36      190.02      1.06 o
  -3  -2   4      785.92      899.35      2.72 o
  -2  -2   4     2115.82     2165.67     92.44 o
  -1  -2   4      427.46      397.87      2.63 o
   0  -2   4       51.21       63.62      1.26 o
   1  -2   4       20.51       21.23      1.02 o
   2  -2   4        9.55       10.01      0.90 o
   3  -2   4      162.67      169.88      2.62 o
   4  -2   4       12.54        9.91      0.86 o
   5  -2   4       30.73       28.63      1.10 o
   6  -2   4       16.35       21.29      1.60 o
   7  -2   4        8.65        8.73      1.59 o
   8  -2   4        2.17        3.20      1.17 o
   9  -2   4        3.96        1.41      1.26 o
  10  -2   4        9.88        9.45      1.49 o
  11  -2   4       10.33       10.19      1.48 o
 -11  -1   4        0.03        0.37      1.27 o
 -10  -1   4        5.63        7.15      1.84 o
  -9  -1   4      161.01      153.96      2.33 o
  -8  -1   4        4.48        3.34      1.79 o
  -7  -1   4       50.85       51.18      0.96 o
  -6  -1   4      973.87      989.15      3.18 o
  -5  -1   4       90.74       88.69      0.85 o
  -4  -1   4       61.71       76.42      0.88 o
  -3  -1   4     1029.64     1211.11      9.56 o
  -2  -1   4      282.67      321.47      2.34 o
  -1  -1   4      293.88      343.65      2.50 o
   0  -1   4      254.67      235.59      2.16 o
   1  -1   4     2756.69     2854.84     29.92 o
   2  -1   4      688.50      804.72      4.28 o
   3  -1   4      315.11      311.34      5.67 o
   4  -1   4      184.37      161.89      1.52 o
   5  -1   4      183.74      185.06      4.49 o
   6  -1   4       16.11       21.86      0.85 o
   7  -1   4      100.72       93.59      2.46 o
   8  -1   4       75.44       77.38      3.73 o
   9  -1   4        7.67        9.85      1.34 o
  10  -1   4       17.89       15.57      1.50 o
  11  -1   4        3.76        5.22      1.32 o
 -12   0   4        0.00       -0.24      1.28 o
 -11   0   4       15.58       14.91      1.91 o
 -10   0   4        0.17        0.87      1.13 o
  -9   0   4        1.86        2.08      1.01 o
  -8   0   4        5.66        7.29      0.96 o
  -7   0   4        0.02        1.36      0.61 o
  -6   0   4      517.62      530.89      2.98 o
  -5   0   4      119.90      105.55      1.36 o
  -4   0   4     2315.92     2370.61     13.29 o
  -3   0   4      185.23      182.70      1.26 o
  -2   0   4      784.73      809.74      3.81 o
  -1   0   4      299.51      325.84      2.43 o
   0   0   4        0.05        1.57      0.67 o
   1   0   4      121.62      123.12      1.74 o
   2   0   4      269.65      286.56      2.55 o
   3   0   4       27.75       22.68      1.02 o
   4   0   4       53.43       55.23      1.00 o
   5   0   4       10.15        7.96      0.44 o
   6   0   4       49.43       54.07      1.67 o
   7   0   4       10.62       14.79      1.11 o
   8   0   4       11.13        7.61      1.33 o
   9   0   4       53.78       52.31      2.01 o
  10   0   4       15.34       13.53      2.17 o
  11   0   4        0.43        0.64      1.94 o
 -12   1   4        0.26        0.45      1.73 o
 -11   1   4       37.23       33.17      2.36 o
  -9   1   4       73.52       84.75      2.65 o
  -8   1   4      120.47       95.19      1.94 o
  -7   1   4       35.68       39.38      1.17 o
  -6   1   4        0.23        0.67      0.54 o
  -5   1   4      184.93      196.27      4.44 o
  -4   1   4      158.20      153.37      2.01 o
  -3   1   4      236.98      251.73      5.67 o
  -2   1   4      680.77      635.89      3.62 o
  -1   1   4     1655.99     1808.70      5.81 o
   0   1   4     1666.10     1884.20      5.93 o
   1   1   4      588.61      700.93      3.84 o
   2   1   4      118.62       66.46      1.40 o
   3   1   4      836.47      816.36      4.36 o
   4   1   4        6.00        9.71      0.48 o
   5   1   4      383.30      360.59      2.48 o
   6   1   4        0.17        0.56      0.44 o
   7   1   4        2.71        1.38      0.73 o
   8   1   4        8.76        7.98      1.47 o
   9   1   4       47.88       45.78      1.65 o
  10   1   4        0.01        1.22      1.67 o
  11   1   4        0.02        0.21      1.87 o
 -11   2   4       12.52       16.38      1.41 o
 -10   2   4        0.18        0.97      1.56 o
  -9   2   4       17.42       11.61      1.13 o
  -8   2   4       29.22       21.90      1.16 o
  -7   2   4       26.05       25.43      0.82 o
  -6   2   4      216.34      209.26      1.90 o
  -5   2   4       63.75       80.07      1.10 o
  -4   2   4     1138.26     1182.19      5.86 o
  -3   2   4      207.10      211.72      4.94 o
  -2   2   4      336.60      367.03      3.00 o
  -1   2   4       67.39       89.45      1.56 o
   0   2   4     2374.48     2483.99      7.11 o
   1   2   4      742.85      772.30      4.01 o
   2   2   4        9.16        3.66      0.76 o
   3   2   4        5.98        7.46      0.45 o
   4   2   4        3.15        6.65      0.51 o
   5   2   4        0.55        0.94      0.43 o
   6   2   4        1.24        1.85      0.46 o
   7   2   4      102.61       83.47     10.88 o
   8   2   4        1.77        2.04      1.78 o
   9   2   4       69.59       61.01      2.61 o
  10   2   4        4.38        7.54      2.11 o
 -11   3   4       68.22       80.38      3.35 o
 -10   3   4       30.49       35.10      1.54 o
  -9   3   4       19.69       15.06      2.89 o
  -8   3   4        0.39        1.84      1.49 o
  -7   3   4        7.03        8.29      0.98 o
  -6   3   4        1.97       -0.15      1.22 o
  -5   3   4      125.24      120.96      2.39 o
  -4   3   4      252.85      249.68      3.02 o
  -3   3   4      626.76      655.54      4.44 o
  -2   3   4      291.94      345.91      3.13 o
  -1   3   4        2.31        4.10      0.88 o
   0   3   4      103.34       84.40      1.54 o
   1   3   4      208.76      204.88      2.22 o
   2   3   4      101.72      101.10      3.31 o
   3   3   4       45.89       38.81      0.74 o
   4   3   4        8.41        6.82      0.56 o
   5   3   4       78.57       80.33      1.64 o
   6   3   4        6.83        7.93      0.64 o
   7   3   4        4.34        1.81      0.76 o
   8   3   4       12.85       11.98      1.89 o
   9   3   4       13.14       13.29      1.83 o
  10   3   4        3.74        5.31      2.06 o
 -10   4   4       18.64       21.66      1.59 o
  -9   4   4       12.22       13.14      1.22 o
  -8   4   4       49.51       41.90      1.48 o
  -7   4   4        6.81        8.48      1.02 o
  -6   4   4       50.77       60.97      2.16 o
  -5   4   4        0.83        1.01      1.26 o
  -4   4   4       44.61       40.93      1.67 o
  -3   4   4      106.64      146.93      2.50 o
  -2   4   4      967.40      956.84      5.41 o
  -1   4   4        1.86        6.21      0.57 o
   0   4   4        7.66        4.25      0.47 o
   1   4   4      128.14      119.32      1.21 o
   2   4   4      435.88      464.41      2.38 o
   3   4   4      212.16      210.09      2.80 o
   4   4   4       65.65       73.05      2.23 o
   5   4   4      157.63      148.62      1.93 o
   6   4   4        0.86        0.29      0.85 o
   7   4   4       99.23       97.78      1.77 o
   8   4   4       33.30       30.93      2.33 o
   9   4   4        1.61        1.44      1.90 o
  10   4   4       17.55       22.06      2.39 o
 -11   5   4        9.98       12.28      2.20 o
 -10   5   4       16.51       22.38      1.73 o
  -9   5   4       14.21       10.84      1.94 o
  -8   5   4        0.93        2.42      1.01 o
  -7   5   4       47.71       35.16      2.14 o
  -6   5   4        9.27       11.58      1.64 o
  -5   5   4       10.94       13.13      1.63 o
  -4   5   4       49.62       39.75      1.88 o
  -3   5   4        3.35        2.57      1.30 o
  -2   5   4        4.55        2.72      1.17 o
  -1   5   4        8.54       12.25      0.41 o
   0   5   4        1.00        0.61      0.42 o
   1   5   4      142.80      166.49      3.94 o
   2   5   4      170.40      140.99      1.25 o
   3   5   4      119.49      121.22      1.51 o
   4   5   4       67.84       61.03      1.38 o
   5   5   4       62.02       54.63      1.36 o
   6   5   4       23.10       19.14      1.19 o
   7   5   4      101.86       95.86      1.97 o
   8   5   4        9.60        9.33      1.38 o
   9   5   4        6.34        5.65      1.74 o
 -10   6   4       34.20       28.95      2.45 o
  -9   6   4        0.65        2.81      1.44 o
  -8   6   4       37.79       41.76      2.56 o
  -7   6   4        5.09        5.01      1.66 o
  -6   6   4       30.69       25.37      1.91 o
  -5   6   4        7.67        3.07      1.57 o
  -4   6   4      110.77      113.29      2.72 o
  -3   6   4        1.27        2.17      1.36 o
  -2   6   4        6.63        6.20      1.18 o
  -1   6   4       28.92       31.74      1.51 o
   0   6   4       97.83      106.26      4.74 o
   1   6   4       37.96       30.98      0.84 o
   2   6   4        1.51        2.40      0.69 o
   3   6   4      292.18      288.82      2.78 o
   4   6   4      165.58      153.77      1.99 o
   5   6   4       86.45       85.79      1.72 o
   6   6   4        1.12        0.49      0.91 o
   7   6   4        6.64        5.65      1.13 o
   8   6   4        9.52        7.76      2.44 o
   9   6   4        0.59        1.86      1.97 o
  -9   7   4        1.86        3.14      2.12 o
  -8   7   4       13.69       11.45      1.38 o
  -7   7   4        5.42        8.51      2.09 o
  -6   7   4        3.51        6.51      1.88 o
  -5   7   4       22.47       10.31      1.91 o
  -4   7   4        9.36       10.18      1.71 o
  -3   7   4       92.98       97.33      2.55 o
  -2   7   4       11.05       10.15      1.44 o
  -1   7   4       29.08       32.00      1.57 o
   0   7   4      181.66      170.22      2.72 o
   1   7   4       94.57       99.54      1.42 o
   2   7   4        8.02        8.60      0.65 o
   3   7   4       54.09       45.10      1.25 o
   4   7   4      154.54      159.63      4.89 o
   5   7   4      198.49      195.33      2.43 o
   6   7   4       12.31        9.01      1.17 o
   7   7   4       19.10       20.30      1.34 o
   8   7   4        3.88        5.30      1.22 o
   9   7   4       48.61       62.37      2.97 o
  -9   8   4        0.10        1.25      1.97 o
  -8   8   4       10.10       13.07      1.57 o
  -7   8   4        5.40        6.44      1.74 o
  -6   8   4       68.38       68.86      3.64 o
  -5   8   4        2.78        1.45      1.85 o
  -4   8   4        8.36       10.45      1.75 o
  -3   8   4       48.18       40.12      2.20 o
  -2   8   4       21.79       19.51      1.65 o
  -1   8   4       58.46       62.18      2.12 o
   0   8   4        0.16        1.28      0.93 o
   1   8   4       48.82       51.86      1.34 o
   2   8   4        8.93        7.80      0.89 o
   3   8   4       45.98       40.22      1.27 o
   4   8   4        6.42        5.69      1.03 o
   5   8   4       22.34       22.21      1.22 o
   6   8   4       10.97       11.26      1.21 o
   7   8   4        5.52        4.53      1.19 o
   8   8   4        4.52        6.46      1.33 o
   9   8   4       12.28       16.08      1.87 o
  -8   9   4        0.09        0.17      1.26 o
  -7   9   4        1.11        0.84      1.36 o
  -6   9   4        2.77        2.68      1.14 o
  -5   9   4        2.90        3.65      1.34 o
  -4   9   4       17.96       16.54      2.10 o
  -3   9   4        2.45        1.98      1.68 o
  -2   9   4       99.19       98.04      2.75 o
  -1   9   4       13.21       15.44      1.17 o
   0   9   4        7.12        6.45      1.01 o
   1   9   4       18.11       15.00      1.09 o
   2   9   4       99.67      101.27      2.81 o
   3   9   4       45.16       50.04      2.37 o
   4   9   4        0.01        0.76      0.98 o
   5   9   4       15.76       18.59      1.33 o
   6   9   4        2.89        3.16      1.18 o
   7   9   4      102.51      115.09      5.74 o
  -7  10   4        2.13        3.55      1.40 o
  -6  10   4        0.00        0.90      2.04 o
  -5  10   4        0.01        0.76      2.02 o
  -4  10   4        2.55       -0.07      1.66 o
  -3  10   4       41.78       49.97      1.66 o
  -2  10   4       12.96       16.71      1.35 o
  -1  10   4       13.72       12.78      1.27 o
   0  10   4        8.63        9.43      1.14 o
   1  10   4       11.49        9.37      1.70 o
   2  10   4        0.93       -0.14      1.48 o
   3  10   4        1.77        2.60      1.60 o
   4  10   4        2.52        2.40      1.53 o
   5  10   4        0.72        0.91      1.77 o
   6  10   4        0.05        0.59      1.51 o
   7  10   4        9.26       11.00      2.09 o
  -5  11   4        0.27        1.16      2.08 o
  -4  11   4        3.17        3.30      1.76 o
  -3  11   4       33.14       31.47      1.50 o
  -2  11   4       21.03       18.59      1.37 o
  -1  11   4        6.78        9.44      1.28 o
   0  11   4       70.87       73.49      2.84 o
   1  11   4        1.31        1.74      1.81 o
   2  11   4        8.20        6.45      1.64 o
   3  11   4       12.49       11.56      2.07 o
   4  11   4        7.08        7.13      1.99 o
  -4  12   4        0.39        1.64      1.78 o
  -3  12   4        3.15        3.44      1.27 o
  -2  12   4        0.02       -0.31      1.25 o
  -1  12   4        2.53        2.60      1.79 o
   0  12   4        4.89        6.80      1.74 o
   1  12   4        1.26        2.01      1.61 o
   2  12   4       12.41       10.69      1.77 o
  -2  13   4        1.80        1.59      1.71 o
  -2 -13   5        0.64        0.53      1.89 o
  -1 -13   5       41.70       39.87      1.89 o
   0 -13   5        7.71        7.97      1.52 o
  -4 -12   5        0.58        0.69      2.11 o
  -3 -12   5        0.50        0.11      1.94 o
  -2 -12   5        1.31        1.82      1.20 o
  -1 -12   5        0.41        1.59      1.32 o
   0 -12   5       14.21       13.06      1.52 o
   1 -12   5       22.52       25.18      1.62 o
   2 -12   5        7.38        8.17      2.29 o
   3 -12   5        0.29        1.56      1.77 o
  -5 -11   5       10.08        9.92      1.82 o
  -4 -11   5        3.60        3.52      1.88 o
  -3 -11   5       18.36       15.05      2.19 o
  -2 -11   5       11.78       11.63      1.34 o
  -1 -11   5       12.02       11.09      1.36 o
   0 -11   5        6.52        8.12      1.26 o
   1 -11   5        5.09        5.39      1.35 o
   2 -11   5        7.48        9.65      1.39 o
   3 -11   5        0.72        0.19      1.75 o
   4 -11   5        1.47        2.56      1.81 o
  -7 -10   5       30.39       32.07      2.46 o
  -6 -10   5        6.52        4.46      2.16 o
  -5 -10   5        0.34        0.47      1.79 o
  -4 -10   5        0.98        1.38      1.81 o
  -3 -10   5        0.10        0.64      1.10 o
  -2 -10   5        4.77        5.02      1.19 o
  -1 -10   5       21.24       22.19      1.37 o
   0 -10   5       55.29       57.31      3.29 o
   1 -10   5        7.94        9.67      1.28 o
   2 -10   5       20.12       19.66      1.34 o
   3 -10   5        0.61        1.21      1.11 o
   4 -10   5        4.20        1.88      1.98 o
   5 -10   5        0.15        0.01      2.08 o
   6 -10   5        4.54        4.28      1.52 o
   7 -10   5        0.03        0.29      1.44 o
  -8  -9   5       21.90       25.42      2.31 o
  -7  -9   5       65.69       68.52      2.96 o
  -6  -9   5        0.72        0.11      1.79 o
  -5  -9   5       17.73       17.28      2.09 o
  -4  -9   5       52.80       53.16      2.57 o
  -3  -9   5       19.28       15.54      1.22 o
  -2  -9   5        3.44        4.53      1.07 o
  -1  -9   5        1.80        3.37      1.09 o
   0  -9   5       17.08       17.41      1.50 o
   1  -9   5        2.83        4.31      1.10 o
   2  -9   5        3.99        4.14      1.09 o
   3  -9   5        2.36        4.19      1.62 o
   4  -9   5       59.77       60.70      2.64 o
   6  -9   5        0.92        1.41      1.46 o
   7  -9   5        5.12        3.69      1.46 o
   8  -9   5        5.41        2.04      2.09 o
  -8  -8   5        6.70        6.93      1.39 o
  -7  -8   5       32.05       35.36      2.44 o
  -6  -8   5       14.68       14.14      2.09 o
  -5  -8   5       62.72       65.02      2.60 o
  -4  -8   5        9.73        8.38      1.81 o
  -3  -8   5       10.08       14.33      1.08 o
  -2  -8   5       92.53       95.77      1.78 o
  -1  -8   5       49.97       55.30      1.52 o
   0  -8   5        2.96        1.22      1.03 o
   1  -8   5       18.55       19.37      1.18 o
   2  -8   5        7.18        9.56      1.64 o
   3  -8   5        0.32       -0.09      1.44 o
   4  -8   5        0.41       -0.38      1.39 o
   7  -8   5        0.55        0.92      1.32 o
   8  -8   5        1.64        1.22      1.39 o
  -9  -7   5       10.06       13.02      2.12 o
  -8  -7   5        0.65        0.83      1.92 o
  -7  -7   5        6.85        5.76      0.95 o
  -6  -7   5       29.50       31.09      1.45 o
  -5  -7   5      168.41      153.94      7.08 o
  -4  -7   5       15.72       16.42      0.79 o
  -3  -7   5        5.63        8.34      0.93 o
  -2  -7   5      101.47       93.98      4.01 o
  -1  -7   5        8.01        8.72      1.06 o
   0  -7   5       39.37       44.54      1.57 o
   1  -7   5       22.72       17.49      1.61 o
   2  -7   5      130.30      129.30      2.89 o
   3  -7   5       10.12        6.93      1.67 o
   4  -7   5       49.77       56.95      1.63 o
   6  -7   5       17.80       13.18      1.31 o
   7  -7   5        0.70        1.35      1.22 o
   8  -7   5       79.80       87.83      2.42 o
 -10  -6   5        3.43        4.21      1.45 o
  -9  -6   5        3.09        4.58      1.45 o
  -8  -6   5       36.63       38.60      1.35 o
  -7  -6   5       46.97       44.30      1.55 o
  -6  -6   5        2.19        3.13      0.92 o
  -5  -6   5       80.28       86.02      3.74 o
  -4  -6   5       88.98       90.27      1.18 o
  -3  -6   5      249.25      235.25      1.73 o
  -2  -6   5        1.98        0.69      0.43 o
  -1  -6   5       41.11       38.90      0.68 o
   0  -6   5       19.74       18.68      0.92 o
   1  -6   5       36.07       39.87      1.47 o
   2  -6   5       22.92       27.07      1.76 o
   3  -6   5       36.39       38.40      1.96 o
   4  -6   5       37.17       35.90      1.40 o
   5  -6   5        0.27        0.14      1.12 o
   6  -6   5       18.44       15.02      1.28 o
   7  -6   5        4.83        3.29      1.11 o
   8  -6   5        1.81        2.42      1.16 o
   9  -6   5        0.06        0.62      1.75 o
 -10  -5   5        0.06        0.13      1.21 o
  -9  -5   5        0.60        1.68      1.32 o
  -8  -5   5        1.28        2.20      0.94 o
  -7  -5   5       32.17       31.46      1.19 o
  -6  -5   5       57.87       50.45      1.35 o
  -5  -5   5        0.01       -0.03      1.17 o
  -4  -5   5       59.85       60.29      0.93 o
  -3  -5   5       44.14       45.07      0.65 o
  -2  -5   5       66.72       75.57      0.85 o
  -1  -5   5       51.87       74.44      0.88 o
   0  -5   5      119.36      123.90      1.03 o
   1  -5   5      196.81      184.84      1.93 o
   2  -5   5       31.00       34.59      1.16 o
   3  -5   5       37.96       29.93      1.66 o
   4  -5   5      346.28      308.38      7.85 o
   5  -5   5        5.23        8.39      1.18 o
   6  -5   5      216.10      213.03      4.19 o
   7  -5   5        1.51        1.99      1.13 o
   8  -5   5       10.16        9.12      1.13 o
   9  -5   5       14.83       16.78      1.49 o
 -11  -4   5        4.32        4.69      2.17 o
 -10  -4   5       32.41       35.97      2.05 o
  -9  -4   5       50.47       51.84      2.41 o
  -8  -4   5        0.14        1.71      0.90 o
  -7  -4   5        0.26        0.12      0.85 o
  -6  -4   5        0.79        0.30      0.78 o
  -5  -4   5      262.55      249.34      2.93 o
  -4  -4   5       16.39       15.65      0.44 o
  -3  -4   5      277.89      283.46      2.46 o
  -2  -4   5      218.92      205.97      1.16 o
  -1  -4   5       16.03       21.35      0.55 o
   0  -4   5      155.35      152.88      1.99 o
   1  -4   5      294.83      294.93      7.09 o
   2  -4   5        0.51        1.24      1.06 o
   3  -4   5       15.10       15.32      1.12 o
   4  -4   5        2.98        4.46      0.78 o
   5  -4   5      170.83      167.60      2.19 o
   6  -4   5       78.16       59.01      4.36 o
   7  -4   5        3.55        3.89      1.08 o
   8  -4   5       33.06       30.73      1.57 o
   9  -4   5       17.20       18.75      2.03 o
  10  -4   5       16.76       20.08      1.58 o
 -11  -3   5        2.35        4.02      1.44 o
 -10  -3   5        3.75        3.87      1.35 o
  -9  -3   5       12.69       14.57      1.33 o
  -8  -3   5        2.41        1.53      1.13 o
  -7  -3   5        0.02        0.77      0.80 o
  -6  -3   5       42.82       34.50      0.99 o
  -5  -3   5       83.66       82.16      1.19 o
  -4  -3   5      142.84      156.12      1.23 o
  -3  -3   5       40.32       55.02      0.79 o
  -2  -3   5       66.64       90.03      2.37 o
  -1  -3   5      374.11      349.92      2.33 o
   0  -3   5        4.82        2.55      0.73 o
   1  -3   5       10.19        8.08      0.94 o
   2  -3   5      706.08      705.61      4.79 o
   3  -3   5       12.07       11.50      1.33 o
   4  -3   5      263.77      289.31     10.41 o
   5  -3   5       35.98       31.36      1.28 o
   6  -3   5      383.22      385.38      5.27 o
   7  -3   5       10.52       15.08      1.14 o
   8  -3   5       11.42        6.77      1.22 o
   9  -3   5       15.16       18.98      1.44 o
  10  -3   5        1.37        1.56      1.32 o
  11  -3   5        3.91        2.61      2.25 o
 -11  -2   5       60.65       64.52      2.03 o
 -10  -2   5       16.48       17.28      1.84 o
  -9  -2   5        2.73        1.32      1.05 o
  -8  -2   5        2.05        2.59      1.11 o
  -7  -2   5       78.20       81.33      1.69 o
  -6  -2   5        4.77        6.89      0.54 o
  -5  -2   5       29.60       38.33      0.79 o
  -4  -2   5       26.25       37.26      0.71 o
  -3  -2   5       77.15       86.35      0.91 o
  -2  -2   5       17.51       24.84      0.97 o
  -1  -2   5      595.48      680.28      3.90 o
   0  -2   5        0.18        1.09      0.80 o
   1  -2   5       26.99       20.82      1.08 o
   2  -2   5       35.28       47.96      1.49 o
   3  -2   5     1939.97     2089.19      8.19 o
   4  -2   5       16.27        9.03      1.11 o
   5  -2   5        3.18        4.47      0.99 o
   6  -2   5      349.10      346.05      9.79 o
   7  -2   5       61.57       62.53      1.55 o
   8  -2   5      122.99      128.81      2.36 o
   9  -2   5       56.93       68.16      2.00 o
  10  -2   5       17.20       14.91      1.63 o
 -11  -1   5        3.96        6.01      2.02 o
 -10  -1   5        4.40        2.47      1.07 o
  -9  -1   5       12.92       14.38      1.23 o
  -8  -1   5       40.38       34.84      1.30 o
  -7  -1   5       14.81       19.18      1.12 o
  -6  -1   5       35.81       35.06      0.72 o
  -5  -1   5        0.17        0.25      0.43 o
  -4  -1   5       93.29       81.73      0.92 o
  -3  -1   5      594.65      574.06      5.58 o
  -2  -1   5       23.36       17.29      0.88 o
  -1  -1   5      292.53      276.70      2.63 o
   0  -1   5      841.45      955.51      4.74 o
   1  -1   5      100.96      121.99      1.93 o
   2  -1   5       16.82       25.33      1.24 o
   3  -1   5       92.97      128.90      2.22 o
   4  -1   5      405.45      411.64      6.38 o
   5  -1   5       25.35       19.31      1.02 o
   6  -1   5       22.72       15.36      1.17 o
   7  -1   5        2.33        2.28      1.07 o
   8  -1   5       49.63       50.91      3.62 o
   9  -1   5        0.42        0.49      1.20 o
  10  -1   5       12.60       15.53      1.51 o
 -11   0   5        3.79        2.27      1.82 o
 -10   0   5        3.82        5.36      1.76 o
  -9   0   5       77.48       79.64     11.51 o
  -8   0   5       10.45        8.61      1.02 o
  -7   0   5        1.50        2.51      0.65 o
  -6   0   5        0.22        0.71      0.45 o
  -5   0   5        7.13        7.33      0.85 o
  -4   0   5      131.86      124.95      1.24 o
  -3   0   5      110.63      117.34      1.80 o
  -2   0   5       22.93       24.52      1.00 o
  -1   0   5      913.82      974.31      4.70 o
   0   0   5      152.01      160.32      2.14 o
   1   0   5     5366.31     6316.69     49.28 o
   2   0   5       26.00       29.72      1.20 o
   3   0   5        2.45        3.72      0.88 o
   4   0   5      532.83      564.94      2.49 o
   5   0   5      122.80      117.50      1.24 o
   6   0   5      122.87      114.84      4.27 o
   7   0   5      409.23      448.21      6.50 o
   8   0   5       55.93       45.29      3.77 o
   9   0   5       23.16       20.05      1.93 o
  10   0   5       18.84       16.83      2.10 o
 -11   1   5        0.76        1.24      1.72 o
 -10   1   5       14.98       13.46      1.90 o
  -9   1   5        4.41        7.41      1.67 o
  -8   1   5       17.48        9.17      1.10 o
  -7   1   5       28.31       33.83      0.98 o
  -6   1   5        5.31        2.54      0.57 o
  -5   1   5       47.34       44.51      7.86 o
  -4   1   5      107.10       62.57     12.90 o
  -3   1   5      183.35      138.84      2.06 o
  -2   1   5       94.00       88.08      1.62 o
  -1   1   5       13.30        6.05      0.83 o
   0   1   5      113.19      133.69      2.01 o
   1   1   5        1.06        3.82      1.05 o
   2   1   5       86.56       86.17      1.74 o
   3   1   5      185.49      188.90      2.43 o
   4   1   5        7.84        7.05      0.62 o
   5   1   5       57.54       58.10      1.23 o
   6   1   5      112.68      116.72      2.59 o
   7   1   5       58.73       57.05      2.03 o
   8   1   5       10.68       14.25      1.24 o
   9   1   5      120.74      126.03      3.59 o
  10   1   5        2.36        1.51      2.12 o
 -11   2   5        1.98        4.07      1.85 o
 -10   2   5       15.64       18.40      2.07 o
  -9   2   5        0.00       -0.28      0.94 o
  -8   2   5        3.43        4.75      2.52 o
  -7   2   5       53.36       59.03      1.43 o
  -6   2   5       62.49       54.48      1.85 o
  -5   2   5        7.31        7.48      1.23 o
  -4   2   5      232.49      227.78      1.20 o
  -3   2   5      405.37      404.72      3.55 o
  -2   2   5        8.93        3.66      0.90 o
  -1   2   5     2111.52     2257.29      7.53 o
   0   2   5      797.52      888.97      4.77 o
   1   2   5       73.15       84.70      1.69 o
   2   2   5     1251.74     1457.55      6.34 o
   3   2   5      673.78      640.69      4.27 o
   4   2   5      155.45      141.27      2.65 o
   5   2   5      733.98      745.76      3.39 o
   6   2   5       84.15       81.04      1.15 o
   7   2   5       40.75       40.98      2.28 o
   8   2   5       21.72       18.48      2.16 o
   9   2   5       38.42       39.86      2.64 o
  10   2   5        3.93        6.65      1.95 o
 -11   3   5        8.34        7.73      2.03 o
 -10   3   5       12.88       14.69      1.82 o
  -9   3   5        3.91        2.51      1.02 o
  -8   3   5        1.39        0.38      0.97 o
  -7   3   5       13.97       11.58      1.11 o
  -6   3   5        8.86        6.21      1.38 o
  -5   3   5       13.38       16.81      1.38 o
  -4   3   5        0.18        1.08      1.19 o
  -3   3   5       54.60       48.52      1.70 o
  -2   3   5      170.34      158.63      2.41 o
  -1   3   5       22.54       43.68      1.43 o
   0   3   5       14.55       12.69      1.06 o
   1   3   5      378.68      350.10      3.17 o
   2   3   5      312.04      367.05      3.32 o
   3   3   5      249.41      204.85      2.94 o
   4   3   5      151.56      161.71      1.44 o
   5   3   5      252.98      238.69      2.20 o
   6   3   5       28.05       27.44      1.70 o
   7   3   5       26.14       27.25      2.10 o
   8   3   5       21.80       20.57      2.06 o
   9   3   5        2.28        6.92      2.03 o
  10   3   5        1.23        1.10      1.72 o
 -10   4   5        1.60        2.43      1.23 o
  -9   4   5        3.03        6.29      1.16 o
  -8   4   5       26.80       26.39      1.36 o
  -7   4   5        5.53        3.31      1.55 o
  -6   4   5       85.23       88.42      2.49 o
  -5   4   5      216.02      208.64      3.26 o
  -4   4   5        3.06        2.32      1.32 o
  -3   4   5      369.74      382.97      3.87 o
  -2   4   5       33.37       30.46      1.59 o
  -1   4   5      163.21      163.78     12.31 o
   0   4   5       85.49       86.85      1.04 o
   1   4   5       86.45       89.79      2.50 o
   2   4   5      403.86      434.96      7.59 o
   3   4   5     1097.19     1123.37      4.34 o
   4   4   5      127.47      131.10      1.40 o
   5   4   5       76.42       64.17      1.42 o
   6   4   5       33.86       35.23      1.23 o
   7   4   5        4.41        5.49      0.92 o
   8   4   5       62.71       63.14      2.59 o
   9   4   5        0.01        1.04      1.55 o
 -11   5   5        1.43        3.20      2.12 o
 -10   5   5        0.89        0.50      1.99 o
  -9   5   5        7.06        5.54      1.31 o
  -8   5   5        2.60        4.09      1.90 o
  -7   5   5        0.58       -0.39      1.74 o
  -6   5   5        6.83        4.55      1.51 o
  -5   5   5       91.80       80.24      2.48 o
  -4   5   5       69.60       58.86      2.18 o
  -3   5   5       28.42       36.21      1.81 o
  -2   5   5       20.93       15.11      1.39 o
  -1   5   5      538.23      501.88      5.23 o
   0   5   5        1.16        1.62      0.52 o
   1   5   5      338.13      314.95      4.29 o
   2   5   5      243.74      242.83      6.24 o
   3   5   5      149.11      135.87      1.79 o
   4   5   5      139.27      138.35      1.45 o
   5   5   5       31.27       28.93      1.24 o
   6   5   5       21.04       19.07      1.11 o
   7   5   5        3.05        1.32      0.90 o
   8   5   5        4.58        3.24      1.65 o
   9   5   5        1.23        3.65      1.98 o
 -10   6   5        5.45        1.44      2.21 o
  -9   6   5        3.84        2.25      2.01 o
  -8   6   5       32.38       35.76      2.56 o
  -7   6   5       13.95       17.77      2.10 o
  -6   6   5        2.94        1.48      1.57 o
  -5   6   5      197.36      193.61      3.50 o
  -4   6   5       15.95        8.61      1.58 o
  -3   6   5      102.05      112.85      2.61 o
  -2   6   5        5.51       10.92      1.42 o
  -1   6   5       10.25       11.79      1.33 o
   0   6   5        0.11        1.43      1.26 o
   1   6   5      166.98      176.27      9.75 o
   2   6   5        7.90        9.53      0.71 o
   3   6   5        5.56        8.44      0.72 o
   4   6   5       41.81       44.30      2.08 o
   5   6   5       58.91       57.10      1.57 o
   6   6   5       74.29       73.96      1.69 o
   7   6   5        3.07        1.97      1.09 o
   8   6   5        3.49        3.27      1.06 o
   9   6   5        0.79        0.66      1.98 o
  -9   7   5        6.40        7.87      2.02 o
  -8   7   5       31.34       31.73      2.46 o
  -7   7   5        0.02       -0.49      1.90 o
  -6   7   5       35.74       35.75      2.21 o
  -5   7   5        0.06        0.15      1.68 o
  -4   7   5       11.01        9.72      1.65 o
  -3   7   5      165.64      154.51      3.13 o
  -2   7   5        8.16       10.64      1.64 o
  -1   7   5      139.53      141.06      2.76 o
   0   7   5      272.55      261.68      3.47 o
   1   7   5      420.39      405.71      4.01 o
   2   7   5       41.53       44.68      0.96 o
   3   7   5        3.89        5.98      0.97 o
   4   7   5        0.32       -0.04      0.98 o
   5   7   5        3.68        3.49      0.99 o
   6   7   5        0.82        0.21      0.99 o
   7   7   5       16.82       15.41      1.27 o
   8   7   5       30.62       33.22      2.33 o
  -8   8   5        2.38        2.27      1.46 o
  -7   8   5       11.95       13.12      2.26 o
  -6   8   5        1.35        3.24      1.83 o
  -5   8   5        6.75        7.78      1.71 o
  -4   8   5       32.26       42.03      2.33 o
  -3   8   5        2.94        3.13      1.72 o
  -2   8   5        9.47       12.29      1.80 o
  -1   8   5       20.64       21.94      1.81 o
   0   8   5       40.86       37.95      1.80 o
   1   8   5        0.02        0.81      0.93 o
   2   8   5        3.95        4.82      0.91 o
   3   8   5        2.67        2.45      0.87 o
   4   8   5        7.97       12.42      1.11 o
   5   8   5        0.16        0.48      1.06 o
   6   8   5        2.21        2.37      1.07 o
   7   8   5       10.29        8.50      1.32 o
   8   8   5       13.36       14.71      2.12 o
  -8   9   5       19.08       20.62      2.27 o
  -7   9   5        0.86        1.53      1.32 o
  -6   9   5        8.24        9.72      1.33 o
  -5   9   5        7.03        7.71      1.17 o
  -4   9   5        1.21        2.57      1.88 o
  -3   9   5       17.90       22.63      2.01 o
  -2   9   5      276.85      300.40      4.34 o
  -1   9   5      130.88      127.06      2.94 o
   0   9   5       36.61       33.15      1.32 o
   1   9   5        2.98        3.63      0.96 o
   2   9   5        0.83        0.96      1.74 o
   3   9   5       34.61       34.99      2.15 o
   4   9   5        0.11        0.10      1.77 o
   5   9   5        6.72        5.88      1.18 o
   6   9   5        3.26        3.44      1.23 o
   7   9   5        0.01        0.47      1.25 o
  -6  10   5        0.00        0.08      1.90 o
  -5  10   5        0.87        2.06      1.96 o
  -4  10   5       42.27       51.87      2.49 o
  -3  10   5        8.54        9.86      2.12 o
  -2  10   5        7.36        7.84      1.25 o
  -1  10   5        7.58        6.51      1.14 o
   0  10   5        1.51        1.45      1.03 o
   1  10   5        1.65        2.12      1.75 o
   2  10   5        2.02        3.94      1.83 o
   3  10   5       10.30        9.39      1.99 o
   4  10   5       13.42       17.13      1.97 o
   5  10   5        1.26       -0.38      1.79 o
   6  10   5       20.94       21.85      2.05 o
  -5  11   5        5.66        9.25      2.01 o
  -4  11   5       31.53       36.04      2.69 o
  -3  11   5       24.81       22.47      1.48 o
  -2  11   5       24.09       19.80      1.40 o
  -1  11   5       23.14       20.60      1.36 o
   0  11   5        5.11        5.99      1.63 o
   1  11   5        2.92        4.62      1.77 o
   2  11   5        0.94        3.68      1.92 o
   3  11   5        0.63       -0.28      1.80 o
   4  11   5        4.42        6.30      1.91 o
  -3  12   5        0.84        1.49      1.26 o
  -2  12   5        1.82        1.95      1.14 o
  -1  12   5        0.91        0.83      1.77 o
   0  12   5        1.41        2.63      1.75 o
   1  12   5        2.60        4.02      1.94 o
  -1 -13   6        0.46        1.30      2.03 o
   1 -13   6        0.24        1.41      1.68 o
  -3 -12   6       22.52       20.62      2.14 o
  -2 -12   6        4.36        6.05      1.42 o
  -1 -12   6       23.93       22.82      1.66 o
   0 -12   6        3.70        5.29      1.47 o
   1 -12   6        0.61        0.23      1.38 o
   2 -12   6        5.75        5.74      1.42 o
  -5 -11   6        5.08        2.11      1.78 o
  -4 -11   6        3.17        5.37      1.79 o
  -3 -11   6       10.99       11.73      2.11 o
  -2 -11   6        0.01       -0.19      1.17 o
  -1 -11   6       12.29       12.97      1.35 o
   0 -11   6        1.48        1.93      1.22 o
   1 -11   6        2.61        3.46      1.32 o
   2 -11   6        0.10       -0.36      1.69 o
   3 -11   6        2.51        2.32      1.20 o
   4 -11   6        5.32        6.53      1.88 o
  -6 -10   6        3.70        8.76      2.17 o
  -5 -10   6       65.40       60.76      2.77 o
  -4 -10   6        9.54        6.67      2.04 o
  -3 -10   6       11.13        9.99      1.26 o
  -2 -10   6        5.36        5.76      1.23 o
  -1 -10   6        0.12        0.70      1.15 o
   0 -10   6        9.31       10.42      1.28 o
   1 -10   6       32.58       28.84      1.79 o
   2 -10   6        0.54        1.08      1.27 o
   3 -10   6        1.15        0.66      1.25 o
   4 -10   6        0.00       -0.10      2.06 o
   5 -10   6        2.68        2.93      2.28 o
   6 -10   6        9.88        8.65      2.37 o
  -8  -9   6        9.13        9.35      2.15 o
  -7  -9   6       15.25       14.89      2.04 o
  -6  -9   6        0.56        0.50      1.75 o
  -5  -9   6       26.79       29.97      2.33 o
  -4  -9   6        6.17        5.16      1.89 o
  -3  -9   6       23.98       26.29      1.33 o
  -2  -9   6       39.09       42.55      1.56 o
  -1  -9   6        1.72        0.56      1.13 o
   0  -9   6        7.33        7.01      1.18 o
   1  -9   6        2.47        4.32      1.14 o
   2  -9   6       11.26       15.12      1.27 o
   4  -9   6       16.12       12.28      1.84 o
   5  -9   6       35.26       32.83      2.30 o
   6  -9   6       15.04       15.93      2.35 o
   7  -9   6        7.30        8.11      2.19 o
  -8  -8   6       20.37       21.65      2.40 o
  -7  -8   6       62.89       62.58      2.82 o
  -6  -8   6        2.93        3.54      1.93 o
  -5  -8   6        2.63        3.89      1.88 o
  -3  -8   6        0.00       -0.11      0.98 o
  -2  -8   6       60.86       53.16      2.47 o
  -1  -8   6        0.74        0.50      1.54 o
   0  -8   6        7.14        4.46      1.14 o
   1  -8   6        0.00       -0.17      1.54 o
   2  -8   6        9.83        8.55      1.87 o
   3  -8   6       19.70       19.16      2.16 o
   4  -8   6        4.07        4.97      1.72 o
   5  -8   6        3.69        2.24      1.85 o
   6  -8   6        4.91        3.46      1.81 o
   7  -8   6        1.16        3.05      1.26 o
   8  -8   6       10.44       10.19      2.22 o
  -9  -7   6        0.01        1.16      1.93 o
  -8  -7   6        0.82        1.94      1.27 o
  -7  -7   6       20.02       22.06      1.40 o
  -6  -7   6      223.79      205.95      6.02 o
  -5  -7   6       99.37       92.45      1.91 o
  -4  -7   6       45.15       43.99      1.41 o
  -3  -7   6        0.33        1.00      0.62 o
  -2  -7   6       25.49       28.61      0.87 o
  -1  -7   6       38.55       24.64      1.19 o
   0  -7   6       35.83       42.98      2.00 o
   1  -7   6        7.07        5.55      1.62 o
   2  -7   6       80.71       77.73      2.48 o
   3  -7   6       35.87       28.77      1.92 o
   4  -7   6        0.01        0.77      1.49 o
   5  -7   6        5.12        1.88      1.68 o
   6  -7   6        0.34        1.29      1.20 o
   7  -7   6       11.25       14.07      1.56 o
   8  -7   6       16.05       20.26      1.65 o
 -10  -6   6        2.87        2.02      2.07 o
  -9  -6   6       66.77       67.76      1.98 o
  -8  -6   6       22.02       24.54      1.50 o
  -7  -6   6       24.56       25.44      1.42 o
  -6  -6   6       37.36       41.49      6.42 o
  -5  -6   6       41.51       38.31      1.35 o
  -4  -6   6        7.61        8.30      0.74 o
  -3  -6   6       67.23       60.77      1.04 o
  -2  -6   6       14.61        9.65      0.54 o
  -1  -6   6       31.59       29.90      0.72 o
   0  -6   6       15.19       11.38      0.91 o
   1  -6   6        0.01        1.13      0.89 o
   2  -6   6       46.71       53.41      1.54 o
   3  -6   6        7.36        7.19      1.60 o
   4  -6   6        1.39        3.56      1.63 o
   5  -6   6        0.51        0.24      1.08 o
   6  -6   6       19.43       20.06      1.34 o
   7  -6   6       12.69       14.67      1.49 o
   8  -6   6        1.06        0.82      1.30 o
   9  -6   6        0.10        0.67      2.18 o
 -10  -5   6        0.77        0.65      1.39 o
  -9  -5   6       13.94       18.25      1.55 o
  -8  -5   6       63.19       59.20      1.65 o
  -7  -5   6       81.93       77.51      2.90 o
  -6  -5   6      119.67      111.54      1.98 o
  -5  -5   6       45.80       50.13      2.70 o
  -4  -5   6        9.88        7.82      0.61 o
  -3  -5   6       15.63       21.53      0.63 o
  -2  -5   6      101.39       99.87      1.27 o
  -1  -5   6        0.01        0.69      0.45 o
   0  -5   6       60.62       61.97      0.83 o
   1  -5   6      283.69      269.40      2.72 o
   2  -5   6        2.24        1.50      0.94 o
   3  -5   6        0.46       -0.07      1.08 o
   4  -5   6        0.81        2.82      1.06 o
   5  -5   6       20.43       28.43      1.43 o
   6  -5   6        3.11        2.80      1.18 o
   7  -5   6       59.65       56.15      1.79 o
   8  -5   6        0.22        0.69      1.11 o
   9  -5   6       17.46       15.44      2.38 o
 -11  -4   6        8.48       11.46      2.06 o
 -10  -4   6        5.98        9.59      1.66 o
  -9  -4   6       29.39       31.11      1.64 o
  -8  -4   6        0.27        0.01      0.87 o
  -7  -4   6       11.61       11.12      0.95 o
  -6  -4   6        0.23        1.59      0.96 o
  -5  -4   6      328.73      282.49      5.62 o
  -4  -4   6        1.31        0.96      0.40 o
  -3  -4   6       51.40       38.77      0.66 o
  -2  -4   6       16.24       18.53      0.70 o
  -1  -4   6      120.73      124.72      1.30 o
   0  -4   6       15.30       14.60      0.61 o
   1  -4   6      184.22      183.18      2.55 o
   2  -4   6        0.28        1.07      1.18 o
   3  -4   6      105.79      103.79      2.54 o
   4  -4   6       49.96       49.18      2.07 o
   5  -4   6      107.95      121.75      2.02 o
   6  -4   6        5.19       11.46      2.37 o
   7  -4   6       44.77       49.74      1.67 o
   8  -4   6        5.22        6.23      0.93 o
   9  -4   6       15.85       13.77      1.45 o
  10  -4   6       17.59       14.98      2.24 o
 -11  -3   6       15.52       17.29      2.36 o
 -10  -3   6       83.74       84.55      4.72 o
  -9  -3   6       23.74       24.18      1.44 o
  -8  -3   6       32.23       31.06      1.12 o
  -7  -3   6        0.87        0.68      0.78 o
  -6  -3   6        0.81        1.38      0.91 o
  -5  -3   6        0.33        2.28      0.54 o
  -4  -3   6      237.67      237.53      1.61 o
  -3  -3   6       41.10       46.64      0.81 o
  -2  -3   6      107.61       93.32      1.18 o
  -1  -3   6        4.82        5.91      0.93 o
   0  -3   6       81.10       76.39      1.73 o
   1  -3   6       19.48       16.50      1.25 o
   2  -3   6       51.72       55.75      1.80 o
   3  -3   6      104.01      119.04      2.55 o
   4  -3   6       39.89       41.97      1.98 o
   5  -3   6        9.64       15.31      1.21 o
   6  -3   6        4.05        4.30      1.21 o
   7  -3   6        7.35        8.66      1.19 o
   8  -3   6        0.19        1.38      0.91 o
   9  -3   6        5.73        3.78      1.42 o
  10  -3   6       49.87       46.73      2.01 o
 -11  -2   6        3.91        7.08      1.82 o
 -10  -2   6       17.09       10.65      1.24 o
  -9  -2   6        2.59        2.21      1.02 o
  -8  -2   6        7.22        3.44      1.11 o
  -7  -2   6      271.10      250.87      4.53 o
  -6  -2   6       50.88       43.64      1.32 o
  -5  -2   6       14.50        9.72      0.61 o
  -4  -2   6       53.21       55.62      0.89 o
  -3  -2   6      339.84      325.11      4.88 o
  -2  -2   6        0.14        3.32      0.82 o
  -1  -2   6        4.69        4.35      0.89 o
   0  -2   6      355.57      329.78      3.13 o
   1  -2   6       87.37       88.70      1.93 o
   2  -2   6       17.60       16.33      1.25 o
   3  -2   6       35.33       52.30      1.94 o
   4  -2   6        0.37        2.03      1.41 o
   5  -2   6       57.17       57.52      2.12 o
   6  -2   6       82.58       85.03      1.94 o
   7  -2   6       14.22       13.33      1.76 o
   8  -2   6       91.65       89.71      3.45 o
   9  -2   6       81.71       77.88      2.28 o
  10  -2   6        2.05        0.85      1.38 o
 -11  -1   6        5.52        7.48      1.87 o
 -10  -1   6       25.01       37.88      2.40 o
  -9  -1   6        4.48        4.40      1.07 o
  -8  -1   6       50.09       46.78      1.44 o
  -7  -1   6        2.07        1.38      1.53 o
  -6  -1   6       66.84       68.89      1.18 o
  -5  -1   6       60.16       60.58      1.40 o
  -4  -1   6       14.40       18.84      0.73 o
  -3  -1   6       16.44       15.06      0.99 o
  -2  -1   6      288.38      241.48      2.66 o
  -1  -1   6        8.24        5.10      0.97 o
   0  -1   6      198.08      160.33      2.29 o
   1  -1   6       28.29       25.84      1.29 o
   2  -1   6        1.10        4.69      1.05 o
   3  -1   6        1.49        0.66      1.13 o
   4  -1   6        5.13        8.06      0.63 o
   5  -1   6        6.44       10.24      1.51 o
   6  -1   6       16.19       17.87      1.72 o
   7  -1   6       51.53       46.36      2.07 o
   8  -1   6      264.79      256.52     14.23 o
   9  -1   6        0.11        1.51      1.29 o
  10  -1   6        0.59        0.71      1.29 o
 -11   0   6        1.09        1.02      1.68 o
 -10   0   6       29.21       29.32      2.35 o
  -9   0   6      132.42      134.15      3.36 o
  -8   0   6        1.39        2.50      0.93 o
  -7   0   6       73.03       55.35     28.88 o
  -6   0   6       30.86       32.80      1.13 o
  -5   0   6       58.86       58.59      1.88 o
  -4   0   6        2.20        1.91      0.54 o
  -3   0   6       16.09        9.87      1.02 o
  -2   0   6      147.37      145.66      2.13 o
  -1   0   6        6.39       10.17      0.94 o
   0   0   6       84.70      110.13      2.07 o
   1   0   6        1.93        2.80      0.93 o
   2   0   6      178.48      168.79      2.47 o
   3   0   6        2.38        2.71      1.04 o
   4   0   6       43.20       41.33      0.88 o
   5   0   6       75.65       71.02      2.10 o
   6   0   6      279.61      294.95      3.90 o
   7   0   6       68.31       65.28      4.55 o
   8   0   6        0.81        4.01      1.88 o
  10   0   6        0.01        0.22      1.79 o
 -11   1   6        3.10        6.88      2.04 o
 -10   1   6       38.40       39.92      2.48 o
  -9   1   6       12.82       17.88      2.09 o
  -8   1   6       10.79       13.14      1.10 o
  -7   1   6       12.71       13.12      1.04 o
  -6   1   6       22.09       25.55      1.54 o
  -5   1   6       16.55       18.41      2.15 o
  -4   1   6       76.80       55.97      8.89 o
  -3   1   6      173.93      163.45      2.40 o
  -2   1   6       55.29       63.59      1.61 o
  -1   1   6      375.54      377.96      3.36 o
   0   1   6       44.49       80.75      1.82 o
   1   1   6       57.76       -0.41      1.02 o
   2   1   6      149.49      142.56      2.37 o
   3   1   6       38.13       29.07      1.45 o
   4   1   6       67.55       59.63      1.11 o
   5   1   6       85.09       77.72      2.17 o
   6   1   6      558.96      534.91     14.65 o
   7   1   6        1.13        2.59      1.16 o
   8   1   6       13.52       10.33      1.85 o
   9   1   6       30.57       27.25      2.43 o
  10   1   6        0.45       -0.10      2.15 o
 -11   2   6       14.47       12.89      1.96 o
 -10   2   6        3.51        3.93      1.80 o
  -9   2   6       35.17       39.95      1.54 o
  -8   2   6        1.66        4.39      1.24 o
  -7   2   6       63.91       61.98      1.55 o
  -6   2   6        1.51        0.95      1.26 o
  -5   2   6       97.83       95.58      2.24 o
  -4   2   6        1.92        3.86      1.13 o
  -3   2   6       27.37       32.89      1.45 o
  -2   2   6        0.79        0.56      1.06 o
  -1   2   6        1.47        1.33      0.97 o
   0   2   6        3.62        4.14      1.10 o
   1   2   6      481.79      532.84      4.17 o
   2   2   6       12.87        7.94      1.19 o
   3   2   6      211.47      199.08      2.74 o
   4   2   6      219.25      203.13      1.93 o
   5   2   6        7.00       11.18      1.01 o
   6   2   6       63.22       58.53      1.52 o
   7   2   6       11.79        7.99      1.92 o
   8   2   6       17.62       15.04      2.14 o
   9   2   6       45.35       44.99      2.74 o
  10   2   6       10.01       10.18      2.21 o
 -11   3   6        0.60        1.42      1.74 o
 -10   3   6        2.96        2.23      1.89 o
  -9   3   6       10.41       11.59      2.86 o
  -8   3   6       11.15       11.56      1.22 o
  -7   3   6       22.51       32.97      1.85 o
  -6   3   6       16.00       20.92      1.65 o
  -5   3   6       18.57       17.63      1.60 o
  -4   3   6        0.34        0.82      1.28 o
  -3   3   6      183.04      176.49      2.80 o
  -2   3   6       53.34       59.36      1.78 o
  -1   3   6      275.64      332.84      3.44 o
   0   3   6      108.78       96.40      2.07 o
   1   3   6      459.27      491.07      4.04 o
   2   3   6       27.21       23.51      1.46 o
   3   3   6        0.60        1.00      0.82 o
   4   3   6     1425.07     1407.97     13.32 o
   5   3   6       23.55       23.73      1.47 o
   6   3   6        6.22        5.23      0.67 o
   7   3   6       12.85       14.03      2.01 o
   8   3   6        8.34        8.92      1.79 o
   9   3   6        2.98        5.22      2.09 o
 -10   4   6        5.60        4.62      1.37 o
  -9   4   6        1.34        0.18      1.22 o
  -8   4   6        4.31        4.11      1.07 o
  -7   4   6       21.52       24.12      1.95 o
  -6   4   6       14.21        8.66      1.59 o
  -5   4   6       22.99       20.52      1.82 o
  -4   4   6       50.53       62.87      2.06 o
  -2   4   6       24.75       20.44      1.46 o
  -1   4   6      135.25      126.48      2.40 o
   0   4   6       16.12       14.75      1.33 o
   1   4   6        1.80        2.30      0.64 o
   2   4   6       76.27       61.65      1.27 o
   3   4   6       97.95       92.96      2.14 o
   4   4   6      179.92      187.13      1.99 o
   5   4   6       23.21       24.33      0.89 o
   6   4   6       69.05       62.02      1.53 o
   7   4   6       42.00       42.22      2.37 o
   8   4   6        4.01        3.52      1.77 o
   9   4   6        4.44        6.17      1.75 o
 -10   5   6        0.42       -0.15      1.97 o
  -8   5   6        3.68        5.40      1.72 o
  -7   5   6        5.59        4.85      1.75 o
  -6   5   6        6.85        3.38      1.54 o
  -5   5   6       96.44      115.09      2.91 o
  -4   5   6        0.76        0.41      1.62 o
  -3   5   6        6.19        7.37      1.49 o
  -2   5   6        2.42        0.40      1.28 o
  -1   5   6      168.09      177.17      2.89 o
   0   5   6        2.23        3.10      0.61 o
   1   5   6       82.55       83.03      1.34 o
   2   5   6     1333.38     1386.68     10.07 o
   3   5   6        0.51        0.97      0.73 o
   4   5   6       10.22       12.21      0.82 o
   5   5   6       32.84       38.89      1.34 o
   6   5   6       38.49       37.78      1.36 o
   7   5   6        0.01        0.52      0.96 o
   8   5   6       30.52       34.45      2.23 o
   9   5   6        5.17        5.60      2.10 o
 -10   6   6        0.25        0.73      1.93 o
  -9   6   6        0.01        0.18      1.30 o
  -8   6   6        7.01        6.79      2.19 o
  -7   6   6        6.55        5.58      1.93 o
  -6   6   6        0.61       -0.05      1.82 o
  -5   6   6        0.71        2.88      1.68 o
  -4   6   6       15.21       13.10      1.68 o
  -3   6   6       43.95       37.77      1.97 o
  -2   6   6       11.44       15.63      1.63 o
  -1   6   6       45.20       41.77      1.87 o
   0   6   6       53.60       57.52      2.02 o
   1   6   6      115.86      118.24      4.22 o
   2   6   6      124.40      128.11      1.74 o
   3   6   6      115.17      119.64      2.70 o
   4   6   6      207.40      207.59      3.29 o
   5   6   6       10.35       13.91      1.12 o
   6   6   6       13.70       12.47      1.55 o
   7   6   6       15.46       16.47      3.02 o
   8   6   6        3.52        3.26      1.64 o
  -9   7   6        3.83        4.56      2.07 o
  -8   7   6        0.15        1.24      2.13 o
  -7   7   6        7.25        9.57      2.08 o
  -6   7   6        0.17        0.99      1.94 o
  -5   7   6       10.41        8.86      1.89 o
  -4   7   6        9.41        6.13      1.79 o
  -3   7   6       50.21       54.24      2.41 o
  -2   7   6        1.28        1.31      1.48 o
  -1   7   6       41.73       44.47      2.03 o
   0   7   6      317.46      316.49      3.96 o
   1   7   6        0.00        0.56      1.37 o
   2   7   6        1.69        2.15      0.96 o
   3   7   6       28.68       27.76      1.44 o
   4   7   6       75.36       83.00      4.04 o
   5   7   6       10.56       11.47      1.21 o
   6   7   6        4.48        5.62      1.14 o
   7   7   6        6.49        7.53      1.49 o
   8   7   6        1.90        0.76      1.88 o
  -8   8   6        2.60        3.79      1.97 o
  -7   8   6       12.94       13.38      2.18 o
  -6   8   6        1.13        2.15      1.83 o
  -5   8   6       12.94       10.71      1.83 o
  -4   8   6        5.91        3.84      1.59 o
  -3   8   6       70.28       71.93      2.64 o
  -2   8   6        2.88        3.69      1.63 o
  -1   8   6      101.34       99.88      2.71 o
   0   8   6       29.36       25.89      1.75 o
   1   8   6       52.53       50.93      1.50 o
   2   8   6       35.38       34.15      2.04 o
   3   8   6        0.56       -0.31      1.41 o
   4   8   6       25.66       22.06      1.87 o
   5   8   6       34.95       41.74      2.63 o
   6   8   6       29.03       26.35      1.81 o
   7   8   6        2.20        1.91      1.23 o
  -7   9   6        0.36        1.57      1.25 o
  -6   9   6        1.03        0.86      2.06 o
  -5   9   6        0.13        0.08      1.74 o
  -4   9   6        1.33        1.38      1.88 o
  -3   9   6        0.01        1.42      1.84 o
  -2   9   6       52.08       53.26      2.44 o
  -1   9   6        0.14        0.24      1.47 o
   0   9   6        1.03        0.83      1.00 o
   1   9   6       12.48       13.67      1.95 o
   2   9   6        2.37        3.57      1.68 o
   3   9   6       44.10       45.14      2.38 o
   4   9   6        3.11        1.91      1.83 o
   5   9   6        2.08        1.88      1.78 o
   6   9   6        5.34        1.86      1.91 o
   7   9   6        3.62        3.32      1.81 o
  -6  10   6        8.92       10.26      2.22 o
  -5  10   6        2.59        5.70      1.81 o
  -4  10   6        0.05        2.14      1.97 o
  -3  10   6       85.87       80.59      2.97 o
  -2  10   6        1.34        2.10      1.86 o
  -1  10   6       24.97       24.33      1.89 o
   0  10   6       11.80       10.34      1.97 o
   1  10   6        3.42        3.36      1.78 o
   2  10   6        4.91        6.17      1.97 o
   3  10   6       26.83       29.34      2.36 o
   4  10   6        7.70        6.21      1.61 o
  -4  11   6        0.14        0.57      1.84 o
  -3  11   6        1.79        4.37      1.37 o
  -2  11   6        4.28        5.42      1.31 o
  -1  11   6        0.00        0.24      1.16 o
   0  11   6        2.91        3.03      1.61 o
   1  11   6       33.99       37.95      2.47 o
   2  11   6        0.01       -0.32      1.73 o
   3  11   6        0.89        0.76      1.90 o
  -3  12   6        1.74        3.55      1.74 o
  -2  12   6        1.41        1.34      1.22 o
  -2 -12   7       12.20       15.77      1.56 o
  -1 -12   7       14.78       15.69      1.65 o
   0 -12   7        0.17        0.40      1.32 o
   1 -12   7        0.14        0.65      1.21 o
   2 -12   7        4.14        4.87      2.00 o
  -4 -11   7        8.33        7.24      2.00 o
  -3 -11   7        1.86        3.10      2.05 o
  -2 -11   7        5.12        7.19      1.31 o
  -1 -11   7       15.06       14.67      1.47 o
   0 -11   7        4.66        4.61      1.31 o
   1 -11   7        6.45        8.32      1.72 o
   2 -11   7        6.66        6.07      1.48 o
   3 -11   7        3.75        5.65      1.39 o
  -6 -10   7        1.71        2.58      2.06 o
  -5 -10   7       36.16       42.35      2.84 o
  -4 -10   7       48.17       57.91      2.84 o
  -3 -10   7        5.14        3.94      1.77 o
  -2 -10   7        4.86        7.39      1.25 o
  -1 -10   7        0.01        0.11      1.17 o
   0 -10   7        0.08       -0.29      1.62 o
   1 -10   7        0.50        0.97      1.31 o
   2 -10   7        5.67        7.46      1.36 o
   3 -10   7        0.01        0.05      1.32 o
   4 -10   7        5.70        7.86      1.90 o
   5 -10   7        5.24        7.20      2.20 o
  -7  -9   7       19.33       18.46      2.39 o
  -6  -9   7        4.90        5.23      2.19 o
  -5  -9   7        0.24        0.66      1.84 o
  -4  -9   7        7.43        8.13      1.72 o
  -3  -9   7        0.44        0.47      1.01 o
  -2  -9   7        3.86        3.70      1.11 o
  -1  -9   7        2.31        2.08      1.17 o
   0  -9   7       47.69       44.26      1.59 o
   1  -9   7       19.40       19.41      1.49 o
   3  -9   7        1.22        0.67      1.87 o
   4  -9   7        0.03        0.51      1.98 o
   5  -9   7       22.51       31.82      2.58 o
   6  -9   7       15.80       21.89      2.38 o
   7  -9   7        1.43        3.88      2.18 o
  -8  -8   7       12.04       12.15      1.99 o
  -7  -8   7        0.71        1.24      1.21 o
  -6  -8   7      116.78      124.57      2.41 o
  -5  -8   7       30.22       21.19      3.85 o
  -4  -8   7       19.64       23.08      1.74 o
  -3  -8   7       36.14       32.75      1.34 o
  -2  -8   7       66.08       75.51      1.75 o
  -1  -8   7        1.97        1.47      1.09 o
   0  -8   7       20.81       24.42      1.43 o
   1  -8   7        2.29        2.89      1.51 o
   2  -8   7        0.43       -0.49      1.84 o
   3  -8   7        4.61        3.23      1.95 o
   4  -8   7        1.40        1.00      1.98 o
   5  -8   7        9.83        9.12      2.20 o
   7  -8   7       69.49       81.02      3.27 o
   8  -8   7        5.00        6.88      1.95 o
  -9  -7   7        0.98        0.74      1.33 o
  -8  -7   7        3.77        3.81      1.33 o
  -7  -7   7       19.86       19.34      1.51 o
  -6  -7   7       10.06       11.43      1.28 o
  -5  -7   7        6.66        4.40      1.11 o
  -4  -7   7        6.36        6.08      1.03 o
  -3  -7   7        0.17        0.50      0.65 o
  -2  -7   7        3.28        2.59      0.53 o
  -1  -7   7        3.14        2.30      0.74 o
   0  -7   7       28.33       24.81      1.23 o
   1  -7   7        0.14        0.19      1.02 o
   2  -7   7        2.76        0.20      1.61 o
   3  -7   7       37.20       35.77      2.27 o
   4  -7   7       14.74       16.17      1.92 o
   5  -7   7        3.75        3.35      1.97 o
   6  -7   7        1.81        1.26      1.97 o
   7  -7   7       37.53       38.84      2.40 o
   8  -7   7        3.05        2.75      1.91 o
  -9  -6   7       13.99       16.89      1.56 o
  -8  -6   7       66.69       73.14      2.01 o
  -7  -6   7       41.99       41.51      1.66 o
  -6  -6   7       12.68       13.20      1.26 o
  -5  -6   7        0.36        0.41      0.93 o
  -4  -6   7      123.16      118.12      3.20 o
  -3  -6   7       51.17       53.26      1.35 o
  -2  -6   7      111.54      106.64      1.11 o
  -1  -6   7       80.05       85.52      1.17 o
   0  -6   7      274.96      298.12      3.46 o
   1  -6   7        9.17       12.75      1.16 o
   2  -6   7        2.53        2.52      1.18 o
   3  -6   7       14.92        7.03      1.28 o
   4  -6   7       17.43       10.76      1.89 o
   5  -6   7       30.10       36.86      2.26 o
   6  -6   7        0.59        1.51      1.85 o
   7  -6   7       21.17       26.42      2.29 o
   8  -6   7       33.92       38.71      2.56 o
  -9  -5   7        4.59        4.72      1.91 o
  -8  -5   7        8.25        8.65      1.27 o
  -7  -5   7       36.79       38.01      1.44 o
  -6  -5   7        0.01        0.10      1.05 o
  -5  -5   7        4.06        4.24      1.02 o
  -4  -5   7       68.78       56.29      1.03 o
  -3  -5   7       20.76       23.41      0.69 o
  -2  -5   7        3.96        6.22      0.57 o
  -1  -5   7        8.42        7.16      0.59 o
   0  -5   7      171.63      164.50      1.33 o
   1  -5   7       78.90       76.78      3.39 o
   2  -5   7      174.91      173.57      4.81 o
   3  -5   7        2.51        2.58      1.13 o
   4  -5   7        0.28       -0.05      1.13 o
   5  -5   7        9.84        7.17      1.23 o
   6  -5   7        1.07        2.88      1.73 o
   7  -5   7        9.98       15.79      1.99 o
   8  -5   7       22.30       25.67      2.13 o
   9  -5   7       16.52       18.67      2.22 o
 -10  -4   7       24.09       22.17      2.16 o
  -9  -4   7        2.17        2.86      1.61 o
  -8  -4   7       13.41       15.22      1.23 o
  -7  -4   7       34.45       34.01      2.20 o
  -6  -4   7      111.39       97.20      6.09 o
  -5  -4   7      151.59      130.81      1.94 o
  -4  -4   7       29.46       22.22      0.62 o
  -3  -4   7       79.45       91.80      1.14 o
  -2  -4   7      218.15      226.11      1.92 o
  -1  -4   7      119.35      114.68      2.93 o
   0  -4   7      114.00      125.80      1.36 o
   1  -4   7       64.45       55.82      0.88 o
   2  -4   7       65.27       84.44      2.36 o
   3  -4   7       55.91       64.65      2.33 o
   4  -4   7        2.24        1.61      1.45 o
   5  -4   7       55.04       58.96      2.58 o
   6  -4   7       19.73       19.56      1.44 o
   7  -4   7        0.24        0.31      1.57 o
   8  -4   7       10.31        5.29      1.42 o
   9  -4   7        4.10        2.14      2.08 o
 -10  -3   7        0.15        1.45      2.07 o
  -9  -3   7       44.57       43.79      2.47 o
  -8  -3   7        9.26       11.28      1.83 o
  -7  -3   7       89.76       82.94      1.75 o
  -6  -3   7        3.88        4.04      0.92 o
  -5  -3   7       36.73       25.25      0.80 o
  -4  -3   7        3.36        2.90      0.59 o
  -3  -3   7        0.13        0.37      0.54 o
  -2  -3   7        0.98        2.63      0.64 o
  -1  -3   7        7.77        8.26      1.15 o
   0  -3   7      255.08      252.82      3.16 o
   1  -3   7      575.70      528.87      4.56 o
   2  -3   7      312.39      319.85      3.80 o
   3  -3   7       73.75       58.36      2.08 o
   4  -3   7       37.30       44.80      2.01 o
   5  -3   7       96.41      102.54      2.77 o
   6  -3   7       18.13       14.41      1.84 o
   7  -3   7       23.85       23.40      1.79 o
   8  -3   7        0.24       -0.08      1.08 o
   9  -3   7       19.22       16.62      2.20 o
 -10  -2   7        8.06       10.11      2.06 o
  -9  -2   7        1.47        1.83      1.68 o
  -8  -2   7       37.86       29.99      2.08 o
  -7  -2   7        9.04        4.67      0.89 o
  -6  -2   7      148.77      139.87      1.87 o
  -5  -2   7       84.88       99.65      2.05 o
  -4  -2   7      130.97      149.03      1.67 o
  -3  -2   7      142.72      149.53      2.46 o
  -2  -2   7       33.89       44.81      1.50 o
  -1  -2   7       71.43       65.84      1.76 o
   0  -2   7        0.64        1.48      1.14 o
   1  -2   7      334.91      331.02      3.63 o
   2  -2   7       14.84       18.49      1.63 o
   3  -2   7      485.24      475.89      4.67 o
   4  -2   7       25.77       25.18      1.70 o
   5  -2   7        4.30        2.44      1.64 o
   6  -2   7       15.92       12.01      1.84 o
   7  -2   7        5.72        5.20      1.84 o
   8  -2   7       20.77       19.84      2.14 o
   9  -2   7        8.37        4.46      1.95 o
 -10  -1   7        2.15        6.63      2.04 o
  -9  -1   7       10.68       10.13      1.75 o
  -8  -1   7        0.31        1.12      1.71 o
  -7  -1   7       80.16       70.65      2.43 o
  -6  -1   7       99.78       96.64      1.62 o
  -5  -1   7       82.70       85.29      1.44 o
  -4  -1   7       36.77       31.07      0.94 o
  -3  -1   7       30.46       25.95      1.30 o
  -2  -1   7      394.15      393.12      3.72 o
  -1  -1   7      261.04      265.20      3.13 o
   0  -1   7       91.41      118.41      2.24 o
   1  -1   7        3.11        4.38      1.25 o
   2  -1   7        0.68        0.07      1.17 o
   3  -1   7     1008.14     1022.80      6.47 o
   4  -1   7        8.23        7.78      1.46 o
   5  -1   7      228.34      232.28      3.67 o
   6  -1   7       39.92       39.66      2.19 o
   7  -1   7       85.58       70.10     11.19 o
   8  -1   7       10.79       15.58      2.02 o
   9  -1   7        9.46       12.03      2.36 o
 -10   0   7        0.22        1.14      1.81 o
  -9   0   7       11.92       11.81      2.10 o
  -8   0   7       37.43       35.49      2.23 o
  -7   0   7        0.38        0.08      0.86 o
  -6   0   7       68.07       64.34      1.44 o
  -5   0   7        1.34        2.00      0.64 o
  -4   0   7      190.57      188.64      7.78 o
  -3   0   7      189.17      204.58      2.79 o
  -2   0   7       37.87       38.85      1.52 o
  -1   0   7      325.75      332.35      3.47 o
   0   0   7       13.27       16.11      1.24 o
   1   0   7        2.44        1.06      1.03 o
   2   0   7       44.33       57.60      1.83 o
   3   0   7       90.67       75.49      2.13 o
   4   0   7        4.58        4.97      1.48 o
   5   0   7       74.60       71.69      2.33 o
   6   0   7        4.15        2.94      1.53 o
   7   0   7       19.08       14.39      1.35 o
   8   0   7       10.54       14.20      1.40 o
   9   0   7        4.83        4.73      1.87 o
 -10   1   7        1.39        0.96      1.88 o
  -9   1   7       20.16       15.56      2.03 o
  -8   1   7        2.43        3.08      0.94 o
  -7   1   7        5.57        4.81      1.02 o
  -6   1   7       35.78       35.67      1.71 o
  -5   1   7        1.99        0.77      1.20 o
  -4   1   7     1062.58      963.94     31.23 o
  -3   1   7      126.39      119.08      2.37 o
  -2   1   7      258.99      254.68      3.10 o
  -1   1   7        0.78        1.01      1.00 o
   0   1   7       24.71       19.78      1.42 o
   1   1   7      264.94      302.59      3.48 o
   2   1   7       40.95       40.21      1.71 o
   3   1   7       74.44       58.38      1.84 o
   4   1   7      365.29      360.92      4.01 o
   5   1   7      502.59      481.84      4.73 o
   6   1   7        0.05        1.56      1.45 o
   7   1   7       31.05       30.21      1.41 o
   8   1   7       16.07       13.39      2.20 o
   9   1   7        5.38        8.48      2.13 o
 -10   2   7        9.08       11.35      2.16 o
  -9   2   7        0.03        0.35      1.79 o
  -8   2   7        1.34        2.57      1.04 o
  -7   2   7        7.32        9.97      1.61 o
  -5   2   7      120.10      116.67      2.67 o
  -4   2   7      234.96      219.59      3.26 o
  -3   2   7      115.03      109.37      2.34 o
  -2   2   7      101.84      101.94      2.27 o
  -1   2   7        3.49        4.44      1.30 o
   0   2   7      124.38      122.46      2.38 o
   1   2   7      141.42      130.05      2.53 o
   2   2   7       64.60       65.48      1.96 o
   3   2   7        2.26        3.93      1.35 o
   4   2   7       21.71       24.39      1.75 o
   5   2   7        3.47        3.04      0.63 o
   6   2   7       49.71       48.74      1.57 o
   7   2   7       58.10       54.77      2.60 o
   8   2   7       11.25       10.28      2.02 o
   9   2   7        1.48        1.99      1.96 o
 -10   3   7        1.14        0.76      1.87 o
  -9   3   7        8.84        6.38      2.63 o
  -8   3   7        4.10        3.76      1.18 o
  -7   3   7        0.04        0.49      1.49 o
  -6   3   7       54.70       47.47      2.14 o
  -5   3   7       84.72       84.69      2.55 o
  -4   3   7      114.70      121.41      2.74 o
  -3   3   7       71.03       65.80      2.17 o
  -2   3   7      436.80      429.81      4.22 o
  -1   3   7      140.80      149.41      2.70 o
   0   3   7       44.47       36.45      1.61 o
   1   3   7       20.77       18.97      1.39 o
   2   3   7      131.39       -0.54      1.45 o
   3   3   7      258.13      231.91      3.28 o
   4   3   7        2.01        2.86      0.71 o
   5   3   7        0.07        0.88      0.64 o
   6   3   7       32.57       34.72      2.74 o
   7   3   7       56.07       61.27      2.65 o
   8   3   7        2.74        3.33      1.94 o
   9   3   7        7.54       10.03      1.92 o
 -10   4   7        0.51        0.07      1.95 o
  -9   4   7       16.05       20.58      1.50 o
  -8   4   7        1.34        3.26      1.25 o
  -7   4   7      124.93      127.24      3.12 o
  -6   4   7       37.46       36.48      2.04 o
  -5   4   7       32.58       28.70      2.04 o
  -4   4   7        0.11        0.39      1.46 o
  -3   4   7       30.93       29.87      1.92 o
  -2   4   7      163.80      157.12      2.89 o
  -1   4   7      152.14      130.27      2.58 o
   0   4   7       72.82       71.09      2.11 o
   1   4   7       50.00       51.93      1.89 o
   2   4   7      123.21      106.91     11.36 o
   3   4   7        0.14        0.51      0.90 o
   4   4   7        0.56        0.78      0.68 o
   5   4   7       40.92       45.21      1.11 o
   6   4   7        2.00        1.22      0.87 o
   7   4   7        2.48        2.02      1.66 o
   8   4   7       12.28       14.51      2.04 o
 -10   5   7        7.32       15.40      5.73 o
  -9   5   7        1.74        2.12      1.69 o
  -8   5   7        2.41        2.19      1.95 o
  -7   5   7       26.17       27.46      2.29 o
  -6   5   7       23.30       26.56      2.18 o
  -5   5   7        0.04       -0.20      1.51 o
  -4   5   7       45.83       45.39      2.24 o
  -3   5   7       19.55       27.13      1.95 o
  -2   5   7        6.49        6.78      1.60 o
  -1   5   7       46.32       60.59      2.12 o
   0   5   7        0.25        0.18      1.43 o
   1   5   7      229.27      210.17      2.44 o
   2   5   7        8.87        8.79      0.89 o
   3   5   7       10.63       11.23      0.98 o
   4   5   7       11.18        9.51      1.00 o
   5   5   7       47.95       44.77      1.43 o
   6   5   7        8.77        7.38      0.98 o
   7   5   7        3.22        2.97      1.89 o
   8   5   7       13.73       15.04      1.99 o
  -9   6   7       66.20       76.34      2.66 o
  -8   6   7       36.85       45.23      2.77 o
  -7   6   7       38.71       34.03      2.27 o
  -6   6   7       10.58        9.43      1.89 o
  -5   6   7        5.81        3.14      1.79 o
  -4   6   7       23.71       25.49      2.10 o
  -3   6   7        7.39        3.96      1.79 o
  -2   6   7        6.91        5.72      1.61 o
  -1   6   7       88.70       80.55      2.34 o
   0   6   7      129.61      138.54      2.91 o
   1   6   7       26.21       25.90      1.78 o
   2   6   7       26.96       30.68      1.11 o
   3   6   7       32.81       36.37      1.48 o
   4   6   7        5.18        6.12      1.10 o
   5   6   7        0.07        0.03      1.00 o
   6   6   7        1.04        2.19      0.95 o
   7   6   7       65.70       67.32      1.78 o
   8   6   7        0.65        0.79      1.90 o
  -8   7   7       15.88       23.82      2.58 o
  -7   7   7        1.33        1.08      2.02 o
  -6   7   7       12.03        8.35      2.14 o
  -5   7   7        7.50        7.66      1.74 o
  -4   7   7        2.11        2.19      1.55 o
  -3   7   7        6.43        6.36      1.63 o
  -2   7   7        1.78        1.75      1.71 o
  -1   7   7       38.55       33.97      1.97 o
   0   7   7       18.24       17.31      1.81 o
   1   7   7        6.04        3.87      1.46 o
   2   7   7       11.08       11.53      1.48 o
   3   7   7       42.00       43.50      2.99 o
   4   7   7       16.66       17.50      1.15 o
   5   7   7        1.21        0.88      1.05 o
   6   7   7        0.28        0.13      1.06 o
  -7   8   7        1.11        2.47      1.81 o
  -6   8   7       11.01       14.34      2.18 o
  -5   8   7        1.80        1.99      1.69 o
  -4   8   7        0.54        0.60      1.62 o
  -3   8   7       16.69       17.92      1.98 o
  -2   8   7       85.03       90.31      2.80 o
   0   8   7       24.04       24.86      1.86 o
   1   8   7       16.39       15.77      1.60 o
   2   8   7        0.40        1.74      1.02 o
   3   8   7        0.02       -0.20      1.59 o
   4   8   7       14.78       15.86      2.02 o
   5   8   7       52.82       55.74      2.51 o
   6   8   7        2.83        1.98      1.18 o
   7   8   7        2.10        2.00      1.23 o
  -6   9   7       12.54       17.62      2.34 o
  -5   9   7        1.99        4.92      2.06 o
  -4   9   7        0.00        2.59      2.01 o
  -3   9   7        0.78        2.25      1.75 o
  -2   9   7        2.52        2.40      1.85 o
   0   9   7       15.57       16.82      1.81 o
   1   9   7       10.31       13.63      1.29 o
   2   9   7        4.92        3.94      1.82 o
   3   9   7        0.61        1.96      1.68 o
   4   9   7        0.50        0.34      1.58 o
   5   9   7        0.18        0.00      1.56 o
   6   9   7        6.80        7.58      1.73 o
  -5  10   7       10.02       14.57      2.36 o
  -4  10   7       27.27       37.60      2.57 o
  -3  10   7        0.15        1.25      1.63 o
  -2  10   7        8.73       11.34      1.88 o
  -1  10   7        0.01       -0.23      1.64 o
   0  10   7        3.64        5.62      1.20 o
   1  10   7        5.49        4.97      1.78 o
   2  10   7        6.59        8.45      1.67 o
   3  10   7       27.31       30.05      2.16 o
   4  10   7        0.03       -0.45      1.84 o
  -3  11   7        2.07       -0.11      1.63 o
  -2  11   7        2.54        3.05      1.22 o
  -1  11   7        0.03        1.30      1.24 o
   0  11   7        2.18        2.56      1.98 o
   1  11   7        0.01        3.19      1.89 o
  -1 -12   8       20.38       22.10      2.26 o
   0 -12   8        0.00       -0.11      1.82 o
  -3 -11   8        9.71        9.76      1.96 o
  -2 -11   8        2.44        4.89      1.32 o
  -1 -11   8        2.92        4.84      1.46 o
   0 -11   8       11.11       10.41      1.47 o
   1 -11   8        4.06        3.91      1.38 o
   2 -11   8       17.50       14.75      1.61 o
   3 -11   8        8.13        7.72      1.86 o
   4 -11   8        0.19        1.08      1.72 o
  -5 -10   8        3.54        4.62      2.16 o
  -4 -10   8        7.50        8.18      2.16 o
  -3 -10   8       19.61       17.13      2.00 o
  -2 -10   8        0.31        1.18      1.33 o
  -1 -10   8       12.43       13.45      1.46 o
   0 -10   8        0.13        0.43      1.86 o
   1 -10   8       52.84       60.68      1.89 o
   2 -10   8        1.69        4.56      1.42 o
   3 -10   8        0.26        0.56      2.11 o
   4 -10   8       16.86       15.71      2.30 o
  -7  -9   8        0.30        1.30      2.13 o
  -6  -9   8       10.31       11.23      2.14 o
  -5  -9   8        3.11        3.03      1.76 o
  -4  -9   8        6.64        9.55      1.96 o
  -3  -9   8        1.27        1.89      1.72 o
  -2  -9   8       21.32       15.91      1.30 o
  -1  -9   8       18.97       14.93      1.36 o
   0  -9   8        0.81       -0.10      1.14 o
   1  -9   8        3.67        2.73      1.22 o
   2  -9   8        5.00        4.58      2.11 o
   3  -9   8        2.88        4.51      2.25 o
   4  -9   8        0.07       -0.22      1.88 o
   5  -9   8        5.62       10.17      2.14 o
   6  -9   8        5.90        9.81      2.44 o
  -8  -8   8        6.41        6.57      1.44 o
  -7  -8   8        0.27       -0.20      1.17 o
  -6  -8   8       27.89       24.91      3.37 o
  -5  -8   8       53.57       42.07      9.56 o
  -4  -8   8        2.81        3.06      1.59 o
  -3  -8   8       17.21       14.12      1.23 o
  -2  -8   8       22.67       20.84      2.59 o
  -1  -8   8      129.05      123.77      8.18 o
   0  -8   8        0.16        0.65      1.73 o
   1  -8   8        6.54        6.19      1.92 o
   2  -8   8       68.40       59.40      2.59 o
   3  -8   8       31.69       23.97      2.45 o
   4  -8   8        8.02        5.65      2.01 o
   5  -8   8       77.15       78.67      3.22 o
   6  -8   8        6.28        3.67      1.95 o
   7  -8   8        4.01        5.12      2.24 o
  -9  -7   8        0.20       -0.11      1.89 o
  -8  -7   8        1.07        1.60      1.25 o
  -7  -7   8        2.14        3.75      1.30 o
  -6  -7   8       55.66       55.91      4.13 o
  -5  -7   8        7.69        6.05      1.04 o
  -4  -7   8        3.85        2.49      1.01 o
  -3  -7   8       17.75       10.64      1.64 o
  -2  -7   8        1.89        0.89      0.72 o
  -1  -7   8       27.47       22.38      1.01 o
   0  -7   8        3.37        1.24      1.09 o
   1  -7   8       49.00       56.97      1.68 o
   2  -7   8        0.56        0.72      1.29 o
   3  -7   8       71.89       75.47      2.02 o
   4  -7   8       40.21       41.69      2.43 o
   5  -7   8        6.41        8.10      2.25 o
   6  -7   8        2.76        2.26      2.18 o
   7  -7   8        2.14        2.85      2.01 o
   8  -7   8        4.11        5.01      2.12 o
  -9  -6   8        0.04        0.66      1.98 o
  -8  -6   8       11.56       13.67      1.45 o
  -7  -6   8       14.29       13.77      1.26 o
  -6  -6   8        5.32        7.00      1.34 o
  -5  -6   8       28.54       24.38      1.35 o
  -4  -6   8       15.75       11.57      1.29 o
  -3  -6   8      232.23      200.51      3.62 o
  -2  -6   8       26.81       24.86      0.93 o
  -1  -6   8       20.32       22.53      1.13 o
   0  -6   8      207.13      182.20      2.30 o
   1  -6   8        7.20        6.28      1.21 o
   2  -6   8        2.28        4.39      1.86 o
   3  -6   8      150.94      140.32      2.54 o
   4  -6   8        0.07        1.31      2.01 o
   5  -6   8        0.02       -0.15      1.80 o
   6  -6   8        4.27        3.72      2.07 o
   8  -6   8        5.83        4.55      2.13 o
  -9  -5   8        0.00        0.61      1.82 o
  -8  -5   8        3.74        3.70      1.27 o
  -7  -5   8        0.18        0.15      1.16 o
  -6  -5   8       30.49       29.85      1.36 o
  -5  -5   8       11.20       11.38      1.13 o
  -4  -5   8       37.83       41.67      2.16 o
  -3  -5   8        0.23        1.20      0.55 o
  -2  -5   8        0.00        0.54      0.58 o
  -1  -5   8        3.45        4.31      0.74 o
   0  -5   8        0.86        4.04      1.47 o
   1  -5   8      164.69      176.14      3.22 o
   2  -5   8      304.99      297.12      4.24 o
   3  -5   8       47.55       50.60      2.72 o
   4  -5   8        1.28        2.50      1.24 o
   5  -5   8        4.90        2.09      1.30 o
   6  -5   8       12.36       17.25      2.14 o
   7  -5   8        0.17       -0.40      2.00 o
   8  -5   8        0.76        0.94      1.86 o
   9  -5   8        0.22       -0.45      1.83 o
  -9  -4   8        2.52        3.06      1.66 o
  -7  -4   8        1.80        1.30      1.07 o
  -6  -4   8        1.37        0.48      0.99 o
  -5  -4   8      166.26      152.40      4.87 o
  -4  -4   8       13.37       10.01      0.60 o
  -3  -4   8        0.03        0.47      0.61 o
  -2  -4   8      166.02      135.75      3.64 o
  -1  -4   8       22.72       20.44      0.90 o
   0  -4   8       59.16       64.96      1.98 o
   1  -4   8      797.89      790.58      6.10 o
   2  -4   8        0.01        3.96      1.75 o
   3  -4   8       43.80       46.03      2.26 o
   4  -4   8       14.33       14.57      1.80 o
   5  -4   8        2.62        3.05      1.91 o
   6  -4   8       20.27       17.18      1.44 o
   7  -4   8        0.26       -0.05      1.86 o
   9  -4   8        1.76        2.31      2.12 o
 -10  -3   8        1.89        3.21      2.12 o
  -9  -3   8        2.73        3.73      1.79 o
  -8  -3   8        9.40        8.12      1.74 o
  -7  -3   8       22.84       23.74      1.29 o
  -6  -3   8       22.61       24.74      1.22 o
  -5  -3   8        3.87        3.31      0.68 o
  -4  -3   8        6.85       10.84      0.73 o
  -3  -3   8      134.22      117.97      1.61 o
  -2  -3   8       11.96       18.25      1.39 o
  -1  -3   8      800.59      790.78      5.56 o
   0  -3   8      508.24      474.77      4.60 o
   1  -3   8       51.17       42.06      2.07 o
   2  -3   8       43.66       54.63      2.22 o
   3  -3   8       53.96       40.11      2.09 o
   4  -3   8       23.70       26.28      2.02 o
   5  -3   8       19.87       17.49      1.93 o
   6  -3   8       12.05        9.64      1.85 o
   7  -3   8       15.88       14.00      1.93 o
   8  -3   8       29.59       32.05      2.29 o
   9  -3   8       11.02       14.32      2.09 o
 -10  -2   8       12.12       17.14      2.08 o
  -8  -2   8        2.09        2.05      1.65 o
  -7  -2   8       28.30       26.33      2.04 o
  -6  -2   8       23.43       22.08      1.16 o
  -5  -2   8        1.30        2.14      0.61 o
  -4  -2   8        4.86        3.74      0.67 o
  -3  -2   8       12.24       10.34      1.36 o
  -2  -2   8       81.06       84.98      2.27 o
  -1  -2   8      326.71      330.42      3.77 o
   0  -2   8       57.52       66.44      2.09 o
   1  -2   8       95.91       93.76      2.40 o
   2  -2   8       12.02       13.10      1.67 o
   3  -2   8       87.02       80.05      2.39 o
   4  -2   8       32.14       22.93      2.02 o
   5  -2   8       11.78       17.31      1.84 o
   6  -2   8       11.45       15.43      2.05 o
   7  -2   8        0.05        1.29      1.83 o
   8  -2   8        1.70        2.00      1.84 o
   9  -2   8        1.90        0.81      1.78 o
 -10  -1   8       35.59       39.06      2.76 o
  -9  -1   8       14.21       15.75      2.06 o
  -8  -1   8       27.43       22.39      2.12 o
  -7  -1   8        5.12        3.79      1.58 o
  -6  -1   8       22.14       16.66      3.18 o
  -5  -1   8       52.29       48.68      1.34 o
  -4  -1   8        3.80        4.36      0.97 o
  -3  -1   8      696.25      657.57      5.13 o
  -2  -1   8      811.78      825.68      5.96 o
  -1  -1   8       21.14       24.77      1.76 o
   0  -1   8        2.11        0.85      1.27 o
   1  -1   8        4.65        4.05      1.34 o
   2  -1   8      120.76      120.53      2.66 o
   3  -1   8       10.82       17.67      1.63 o
   4  -1   8       23.20       22.32      1.78 o
   5  -1   8       40.41       31.93      1.95 o
   6  -1   8       61.47       63.06      2.50 o
   7  -1   8        1.45        4.55      1.86 o
   8  -1   8       15.26       20.42      1.57 o
   9  -1   8        7.43        9.00      2.09 o
 -10   0   8        2.58        1.86      2.06 o
  -9   0   8       14.71       17.45      2.19 o
  -8   0   8        3.65        6.26      1.70 o
  -7   0   8        0.06        0.38      0.91 o
  -6   0   8        0.82        0.85      0.98 o
  -5   0   8       89.08       84.03      2.20 o
  -4   0   8      123.00      131.14      7.66 o
  -3   0   8      120.04      118.20      2.65 o
  -2   0   8      384.77      390.18      4.10 o
  -1   0   8      191.37      193.99      3.06 o
   0   0   8      156.62      159.94      2.78 o
   1   0   8       16.75       14.27      1.49 o
   2   0   8        8.90        2.59      1.59 o
   3   0   8       83.61       78.23      2.29 o
   4   0   8        6.93       10.48      1.71 o
   5   0   8        1.32        2.70      1.49 o
   6   0   8        0.35       -0.40      1.70 o
   7   0   8        0.58       -0.10      1.16 o
   8   0   8       42.60       42.80      2.72 o
   9   0   8       12.44       10.72      2.23 o
 -10   1   8       27.16       31.42      2.59 o
  -8   1   8        0.86        0.64      1.07 o
  -7   1   8       36.50       30.78      1.32 o
  -6   1   8        0.04        0.42      1.39 o
  -5   1   8        1.49        1.32      1.48 o
  -4   1   8      630.18      631.76      5.32 o
  -3   1   8        4.37        4.13      1.68 o
  -2   1   8       31.57       23.43      1.64 o
  -1   1   8        2.60        3.56      1.42 o
   0   1   8       33.85       39.71      1.92 o
   1   1   8      153.68      170.12      2.90 o
   2   1   8        0.79        0.11      1.49 o
   3   1   8       19.39       22.84      1.79 o
   4   1   8        1.08        4.24      1.58 o
   5   1   8        6.38        9.86      1.65 o
   6   1   8        4.05        2.22      1.05 o
   7   1   8        0.55        1.24      1.18 o
   8   1   8        7.18        6.34      1.90 o
   9   1   8        6.93        9.49      2.28 o
 -10   2   8        2.21        4.47      1.85 o
  -9   2   8        4.91       23.77      2.45 o
  -7   2   8        1.25        2.79      1.48 o
  -6   2   8      167.33      181.12      3.38 o
  -5   2   8       33.10       29.92      2.12 o
  -4   2   8      437.15      426.05      4.62 o
  -3   2   8        0.02        0.45      1.41 o
  -2   2   8       62.61       64.37      2.22 o
  -1   2   8       17.73       22.14      1.57 o
   0   2   8        0.73        5.22      1.40 o
   1   2   8       33.19       24.47      1.70 o
   2   2   8      128.23      106.32      2.48 o
   3   2   8       34.65       37.28      1.92 o
   4   2   8        0.67       -0.26      1.45 o
   5   2   8       17.07       17.63      1.17 o
   6   2   8       25.49       27.69      1.36 o
   7   2   8        0.65        0.66      1.90 o
   8   2   8        9.21        9.71      2.19 o
 -10   3   8        0.10        2.18      2.10 o
  -9   3   8        4.12        3.70      1.19 o
  -8   3   8        0.49       -0.21      1.86 o
  -7   3   8        0.31       -0.12      1.67 o
  -6   3   8      154.46      156.15      3.38 o
  -5   3   8       24.37       19.82      2.04 o
  -4   3   8        0.50        0.60      1.46 o
  -3   3   8      190.69      175.34      3.19 o
  -2   3   8       69.47       57.34      2.11 o
  -1   3   8       35.51       37.01      1.82 o
   0   3   8       10.43        5.96      1.40 o
   1   3   8       58.36       64.16      2.13 o
   2   3   8       90.56       87.20      2.36 o
   3   3   8        0.66        1.74      1.45 o
   4   3   8        0.15        0.39      0.93 o
   5   3   8       75.29       74.91      1.73 o
   6   3   8        2.02        2.33      1.12 o
   7   3   8       13.04       11.53      2.05 o
   8   3   8        0.58        1.34      1.64 o
 -10   4   8        1.78       11.62      6.25 o
  -9   4   8        0.03        0.15      1.23 o
  -8   4   8       47.91       51.04      2.60 o
  -7   4   8        0.65        1.35      1.82 o
  -6   4   8      111.07       97.38      2.95 o
  -5   4   8       68.34       64.59      2.42 o
  -3   4   8        4.31        5.14      1.48 o
  -2   4   8       87.89       93.27      2.51 o
  -1   4   8       16.21       16.19      1.62 o
   0   4   8       12.01        9.05      1.56 o
   1   4   8       38.36       45.18      1.96 o
   2   4   8        0.06        0.24      0.78 o
   3   4   8        2.12        2.13      0.91 o
   4   4   8      134.25      138.45      1.65 o
   5   4   8        0.01        0.43      0.76 o
   6   4   8        3.79        3.42      1.60 o
   7   4   8        1.29        2.34      1.92 o
   8   4   8       27.58       29.94      2.37 o
  -9   5   8        9.96       12.03      1.50 o
  -8   5   8       30.92       27.90      2.48 o
  -7   5   8        0.11        1.57      1.94 o
  -6   5   8        6.52        6.16      1.85 o
  -5   5   8       15.92       18.69      2.09 o
  -4   5   8        7.49        6.26      1.63 o
  -3   5   8       39.00       34.55      1.97 o
  -2   5   8      136.01      122.81      2.85 o
  -1   5   8       13.80       15.17      1.79 o
   0   5   8        0.21        0.28      1.36 o
   1   5   8        1.77        2.26      0.90 o
   2   5   8        0.40        1.23      0.85 o
   3   5   8       46.74       52.52      1.45 o
   4   5   8       25.46       27.52      1.34 o
   5   5   8        4.49        4.83      0.91 o
   6   5   8       12.41       14.06      1.17 o
   7   5   8        0.07       -0.28      1.70 o
   8   5   8        0.61       -0.19      1.77 o
  -9   6   8        1.69        5.60      1.58 o
  -8   6   8       26.06       26.46      2.58 o
  -7   6   8        7.75        9.75      1.91 o
  -6   6   8        0.22       -0.33      1.67 o
  -5   6   8        1.28        2.45      1.88 o
  -4   6   8        2.44        3.10      1.82 o
  -3   6   8        1.54        1.92      1.76 o
  -2   6   8        0.07        0.80      1.65 o
  -1   6   8       46.31       45.92      2.12 o
   0   6   8       68.01       52.70      2.18 o
   1   6   8        1.11        1.44      1.30 o
   2   6   8       33.09       34.69      1.91 o
   3   6   8        8.10        6.65      0.82 o
   4   6   8        0.89        1.02      0.99 o
   5   6   8       14.78       15.55      1.26 o
   6   6   8       64.43       54.38      6.82 o
   7   6   8        0.32        0.18      1.85 o
  -8   7   8        3.13        5.68      2.05 o
  -7   7   8       12.84       15.61      2.37 o
  -6   7   8        4.27        5.44      2.12 o
  -5   7   8        6.61        8.07      1.76 o
  -4   7   8       19.97       20.46      1.97 o
  -3   7   8       14.16       14.20      1.81 o
  -2   7   8        0.07       -0.09      1.73 o
  -1   7   8        3.69        2.60      1.66 o
   0   7   8       10.06       10.07      1.65 o
   1   7   8       60.15       68.26      2.34 o
   2   7   8        2.85        2.16      1.53 o
   3   7   8       14.14        7.53      3.09 o
   4   7   8       13.00       14.78      1.93 o
   5   7   8        4.47        3.45      1.21 o
   6   7   8        0.10        0.43      1.15 o
   7   7   8        3.05        1.54      1.77 o
  -7   8   8        3.24        6.38      2.29 o
  -6   8   8        1.39       10.43      2.25 o
  -5   8   8       13.92       16.09      2.03 o
  -4   8   8        0.04       -0.02      1.58 o
  -3   8   8        9.53       10.25      1.99 o
  -2   8   8        0.87        0.60      1.49 o
  -1   8   8        2.39        2.66      1.67 o
   0   8   8       11.07       11.70      1.73 o
   1   8   8        0.04        0.05      1.38 o
   2   8   8       31.24       33.93      2.90 o
   3   8   8        4.01        3.08      1.54 o
   4   8   8       26.77       24.74      2.01 o
   5   8   8        3.90        3.91      1.83 o
   6   8   8        0.92        1.26      1.59 o
  -5   9   8        0.94        2.15      1.94 o
  -4   9   8        4.47        4.40      1.91 o
  -3   9   8        1.44        2.31      1.71 o
  -2   9   8        2.59        0.85      1.68 o
  -1   9   8       11.31       14.60      1.88 o
   0   9   8        0.72       -0.01      1.54 o
   1   9   8       11.85        9.65      1.30 o
   2   9   8        7.15        6.12      1.98 o
   3   9   8        7.11        8.01      1.70 o
   4   9   8        1.64        1.05      1.78 o
   5   9   8        1.59       -0.05      1.75 o
  -4  10   8        3.19        4.38      1.82 o
  -3  10   8        0.15        1.93      2.01 o
  -2  10   8        7.37       11.32      2.05 o
  -1  10   8        2.73        1.25      1.83 o
   0  10   8        4.19        4.37      1.31 o
   1  10   8        0.69        2.12      1.47 o
   2  10   8        8.88       11.33      1.95 o
  -2  11   8        0.14        0.85      1.94 o
  -1  11   8        0.37        1.50      1.94 o
  -2 -11   9        0.22        0.32      2.00 o
  -1 -11   9        4.47        7.21      1.42 o
   0 -11   9       11.71       11.77      1.54 o
   1 -11   9        2.56        3.90      1.38 o
  -4 -10   9        1.39        0.90      1.61 o
  -3 -10   9        3.50        2.33      1.96 o
  -2 -10   9        0.74        1.55      1.20 o
  -1 -10   9        0.35        0.11      1.19 o
   0 -10   9        1.09        1.09      1.81 o
   1 -10   9       30.72       32.52      1.73 o
   2 -10   9        0.84        2.37      1.49 o
   3 -10   9        0.25        3.80      2.27 o
  -6  -9   9        3.54        5.53      2.22 o
  -5  -9   9        1.72        1.74      1.79 o
  -4  -9   9        2.30        3.88      1.72 o
  -3  -9   9       10.51       10.23      1.94 o
  -2  -9   9        3.39        6.09      1.25 o
  -1  -9   9        0.06        0.22      1.15 o
   0  -9   9        5.68        2.69      1.23 o
   1  -9   9        7.57       10.00      2.03 o
   2  -9   9        2.61        3.98      2.18 o
   3  -9   9       25.28       25.83      2.58 o
   4  -9   9       26.96       26.76      2.53 o
   5  -9   9        0.00        6.01      2.36 o
  -7  -8   9        2.32        2.17      1.88 o
  -6  -8   9       22.32       21.16      1.56 o
  -5  -8   9        2.33        1.95      1.85 o
  -4  -8   9        4.26        5.28      1.88 o
  -3  -8   9        0.73        3.29      1.61 o
  -2  -8   9       10.07        6.33      1.15 o
  -1  -8   9        1.13        1.76      0.82 o
   0  -8   9        0.01        0.17      1.01 o
   1  -8   9        4.47       10.49      1.35 o
   2  -8   9       16.93       16.47      2.17 o
   3  -8   9        3.89        9.99      2.44 o
   4  -8   9       66.43       61.43      3.15 o
   5  -8   9        2.56        5.49      2.34 o
   6  -8   9        0.00        3.95      2.30 o
  -8  -7   9        1.23        0.39      1.79 o
  -6  -7   9        0.31        0.64      1.19 o
  -5  -7   9        4.64        3.87      1.05 o
  -4  -7   9        1.35        1.26      0.92 o
  -3  -7   9       13.11       16.23      1.22 o
  -2  -7   9        5.05        3.40      1.12 o
  -1  -7   9        2.90        3.00      1.13 o
   0  -7   9       10.52       13.83      1.25 o
   1  -7   9        4.36        2.81      1.22 o
   2  -7   9       84.76       81.00      2.08 o
   3  -7   9        5.74       14.46      1.76 o
   4  -7   9      189.24      205.63      4.35 o
   5  -7   9        0.00        0.46      2.14 o
   6  -7   9        2.74        4.95      2.22 o
   7  -7   9       24.43       23.02      2.44 o
  -8  -6   9        7.07        8.11      1.48 o
  -7  -6   9        2.38        2.51      1.23 o
  -6  -6   9       20.71       22.12      1.40 o
  -5  -6   9        5.26        5.60      1.76 o
  -4  -6   9       13.19       17.63      1.13 o
  -3  -6   9       10.49       16.80      0.88 o
  -2  -6   9        1.64        2.10      0.83 o
  -1  -6   9       57.07       73.01      1.65 o
   0  -6   9       14.54       15.48      1.21 o
   1  -6   9        2.20        0.62      1.25 o
   2  -6   9      137.44      121.99      2.34 o
   3  -6   9        0.34        1.23      1.52 o
   4  -6   9        2.23        2.23      1.38 o
   5  -6   9       23.34       27.84      1.74 o
   6  -6   9       16.54       20.74      2.23 o
   7  -6   9       24.53       26.21      2.63 o
   8  -6   9        4.99        8.17      2.29 o
  -9  -5   9        4.83        8.88      2.23 o
  -8  -5   9        9.99       11.05      2.03 o
  -7  -5   9        1.28        0.96      1.06 o
  -6  -5   9        5.74        5.71      1.16 o
  -5  -5   9       28.19       31.06      2.98 o
  -4  -5   9       61.34       64.62      1.63 o
  -3  -5   9        2.95        4.13      0.64 o
  -2  -5   9       24.48       20.74      3.51 o
  -1  -5   9       53.03       56.69      2.11 o
   0  -5   9      156.46      145.91      3.02 o
   1  -5   9        1.39        3.47      1.86 o
   2  -5   9      280.53      298.21      4.44 o
   3  -5   9       31.47       23.86      2.31 o
   4  -5   9        9.94       17.14      1.51 o
   5  -5   9        5.42        5.91      1.40 o
   6  -5   9        1.94        3.38      1.33 o
   8  -5   9        8.15        5.81      2.13 o
  -9  -4   9        6.73       10.46      2.14 o
  -8  -4   9        4.58        4.63      1.65 o
  -7  -4   9        7.06        8.17      1.20 o
  -6  -4   9        0.28        1.86      1.02 o
  -5  -4   9       27.79       33.16      1.35 o
  -4  -4   9        0.35        0.77      0.67 o
  -3  -4   9      163.20      171.06      1.82 o
  -2  -4   9        2.90        2.99      0.75 o
  -1  -4   9       44.96       52.99      1.81 o
   0  -4   9       18.35       17.83      1.91 o
   1  -4   9       73.99       92.48      2.76 o
   2  -4   9        5.79        7.45      1.84 o
   3  -4   9       19.09       28.79      2.19 o
   4  -4   9       17.10       21.79      2.22 o
   5  -4   9       23.85       21.39      2.21 o
   6  -4   9       53.38       68.70      2.95 o
   7  -4   9       15.02       19.06      1.62 o
   8  -4   9        0.13        0.04      1.94 o
  -9  -3   9        0.07        0.34      1.84 o
  -8  -3   9        0.04        0.38      1.80 o
  -7  -3   9       44.44       41.94      2.22 o
  -6  -3   9        9.01        9.09      1.06 o
  -5  -3   9       10.41        6.67      0.99 o
  -4  -3   9        4.30        5.46      0.75 o
  -3  -3   9      130.42      137.94      1.87 o
  -2  -3   9       11.44        8.23      1.39 o
  -1  -3   9       10.20        7.42      1.69 o
   0  -3   9      842.78      845.03      6.39 o
   1  -3   9       56.37       41.96      2.13 o
   2  -3   9       36.58       42.02      2.18 o
   3  -3   9        1.57        0.05      1.70 o
   4  -3   9        0.08       -0.08      1.55 o
   5  -3   9        4.01        7.77      2.00 o
   6  -3   9        4.52        0.02      2.11 o
   7  -3   9        0.23        1.13      2.02 o
   8  -3   9        2.72        4.51      1.92 o
  -9  -2   9        1.28        1.47      1.96 o
  -8  -2   9        7.59        8.67      1.95 o
  -7  -2   9       39.71       39.85      2.29 o
  -6  -2   9       19.41       13.15      1.68 o
  -5  -2   9       28.33       30.15      1.69 o
  -4  -2   9        0.01        1.35      1.11 o
  -3  -2   9      194.71      209.79      3.22 o
  -2  -2   9        3.81       10.05      1.78 o
  -1  -2   9      491.66      495.92      4.92 o
   0  -2   9        1.81        3.60      1.78 o
   1  -2   9       12.73       22.59      1.86 o
   2  -2   9      156.21      161.18      3.21 o
   3  -2   9        4.31        1.31      1.74 o
   4  -2   9       88.56       89.10      2.86 o
   5  -2   9       66.53       67.24      2.64 o
   6  -2   9        0.34        0.02      1.64 o
   7  -2   9        0.21        0.87      1.83 o
   8  -2   9        0.75        3.58      1.27 o
  -9  -1   9       15.83       18.66      2.25 o
  -8  -1   9        8.08        7.22      1.92 o
  -7  -1   9        2.86        3.74      1.75 o
  -6  -1   9        2.63        3.24      1.30 o
  -5  -1   9       80.59       69.77     10.74 o
  -4  -1   9        4.83        5.60      0.80 o
  -3  -1   9       84.42       70.22      2.31 o
  -2  -1   9      543.58      536.16      5.16 o
  -1  -1   9        0.80        1.58      1.59 o
   1  -1   9       13.95        9.85      1.59 o
   2  -1   9      101.36      115.10      2.80 o
   3  -1   9        1.02       -0.04      1.68 o
   4  -1   9        0.11        0.77      1.78 o
   5  -1   9        8.04        8.96      1.75 o
   6  -1   9       17.61       24.63      2.20 o
   7  -1   9        0.09        0.03      1.83 o
   8  -1   9        2.53        3.23      1.61 o
  -9   0   9        2.51        3.59      2.04 o
  -8   0   9        0.28        5.25      2.05 o
  -7   0   9       15.43       12.21      1.14 o
  -6   0   9        1.90        2.43      1.35 o
  -5   0   9      188.25      195.34      3.27 o
  -4   0   9        5.90        6.06      1.60 o
  -3   0   9      266.87      265.96      3.75 o
  -2   0   9        1.30        0.63      1.48 o
  -1   0   9       70.26        0.16      1.56 o
   0   0   9      101.18       85.86      2.38 o
   1   0   9       47.19       53.70      2.21 o
   2   0   9      155.35      125.24      2.87 o
   3   0   9      287.21      254.38      3.89 o
   4   0   9        2.52        2.90      1.63 o
   5   0   9        0.71        0.88      1.69 o
   7   0   9        0.32        3.03      1.76 o
   8   0   9       16.54       22.72      2.21 o
  -9   1   9        2.18        3.16      2.00 o
  -8   1   9       31.83       36.84      1.58 o
  -7   1   9       38.91       37.63      6.27 o
  -6   1   9        5.93        7.48      1.64 o
  -5   1   9        0.14       -0.29      1.65 o
  -4   1   9      182.26      162.19      3.27 o
  -3   1   9        0.86        3.02      1.41 o
  -2   1   9       17.90       16.19      1.65 o
  -1   1   9       15.70       13.57      1.61 o
   0   1   9       40.73        3.82      1.63 o
   1   1   9      106.73       96.94      2.52 o
   2   1   9        0.40       -0.25      1.43 o
   3   1   9        1.56        0.88      1.44 o
   4   1   9       97.19      100.62      2.79 o
   5   1   9       29.73       26.81      1.88 o
   6   1   9        0.20        0.26      1.46 o
   7   1   9        3.15        4.25      1.22 o
   8   1   9       10.62       14.55      2.32 o
  -9   2   9        6.32        5.45      2.17 o
  -8   2   9       10.66       10.59      2.43 o
  -7   2   9       45.28       41.97      2.21 o
  -6   2   9        0.05        0.03      1.66 o
  -5   2   9      179.61      158.22      3.31 o
  -4   2   9       48.34       35.02      2.18 o
  -3   2   9       57.73       70.09      2.38 o
  -2   2   9       90.70       81.65      2.37 o
  -1   2   9       18.82       26.72      1.86 o
   0   2   9       57.97       43.15      2.01 o
   1   2   9       58.93       35.85      2.03 o
   2   2   9        8.13        8.36      1.55 o
   3   2   9        0.01        0.20      1.55 o
   4   2   9        4.89        2.87      1.45 o
   5   2   9        3.61        2.83      1.50 o
   6   2   9       12.11       15.42      1.34 o
   7   2   9        7.64        9.65      2.20 o
   8   2   9        0.10        1.81      2.11 o
  -9   3   9        6.11        8.70      1.62 o
  -8   3   9       15.90       15.13      1.45 o
  -7   3   9        3.77        4.73      1.92 o
  -6   3   9        0.00        0.49      1.80 o
  -5   3   9        9.08       13.14      1.99 o
  -4   3   9       16.03       13.61      1.78 o
  -3   3   9        1.76        2.81      1.69 o
  -2   3   9       36.64       34.04      2.07 o
  -1   3   9      134.35      112.62      2.71 o
   0   3   9        0.63        0.24      1.62 o
   1   3   9       63.43       63.07      2.34 o
   2   3   9      117.71      107.55      2.78 o
   3   3   9       10.91        5.16      1.46 o
   4   3   9        0.70        0.87      0.96 o
   5   3   9        1.00        1.14      1.09 o
   6   3   9        9.54       11.81      1.32 o
   7   3   9        1.44       -0.35      1.96 o
   8   3   9        0.43        1.89      1.83 o
  -9   4   9        2.03        3.31      1.35 o
  -8   4   9        0.06        1.25      1.90 o
  -7   4   9       90.33       81.03      2.99 o
  -6   4   9        2.99        2.96      1.97 o
  -5   4   9       44.47       40.62      2.31 o
  -4   4   9       33.87       27.61      2.07 o
  -3   4   9        2.63        2.95      1.60 o
  -2   4   9       32.97       28.10      2.06 o
  -1   4   9       44.66       33.79      2.00 o
   0   4   9       20.66       21.06      1.89 o
   1   4   9        1.77        3.10      1.45 o
   2   4   9        0.68        0.63      1.56 o
   3   4   9       23.36       23.79      1.18 o
   4   4   9       23.50       24.64      1.00 o
   5   4   9        3.29        2.92      0.83 o
   6   4   9        0.31        0.31      1.63 o
   7   4   9        4.15        4.06      2.04 o
  -9   5   9        0.18        0.46      2.04 o
  -8   5   9        1.73        1.69      1.97 o
  -7   5   9        3.16        7.80      2.08 o
  -6   5   9        2.40        2.96      1.85 o
  -5   5   9        7.74        6.98      1.98 o
  -4   5   9        0.00        0.62      1.55 o
  -3   5   9       64.83       64.11      2.46 o
  -2   5   9       20.87       18.81      2.02 o
  -1   5   9       14.41       12.26      1.66 o
   0   5   9       64.09       59.30      2.22 o
   1   5   9        7.28        8.11      1.66 o
   2   5   9        0.10        0.50      0.90 o
   3   5   9       45.59       53.45      2.24 o
   4   5   9       22.58       17.03      2.35 o
   5   5   9        0.21       -0.27      0.91 o
   6   5   9        0.93        0.51      1.67 o
  -8   6   9        0.69        1.42      2.08 o
  -7   6   9       10.20       13.06      2.22 o
  -6   6   9        4.68        3.67      1.93 o
  -5   6   9        2.62        4.03      1.97 o
  -4   6   9        5.08        4.72      1.93 o
  -3   6   9        3.27        1.95      1.89 o
  -2   6   9        2.90        1.96      1.54 o
  -1   6   9        5.47        2.35      1.70 o
   0   6   9        0.61        0.83      1.47 o
   1   6   9        0.00        0.15      1.48 o
   2   6   9       13.18       12.98      1.73 o
   3   6   9        1.32        1.89      1.47 o
   4   6   9       25.92       28.66      1.37 o
   6   6   9        5.85        4.82      1.68 o
   7   6   9        0.09        1.16      1.89 o
  -7   7   9        0.83        2.79      1.95 o
  -6   7   9        0.01        1.23      1.89 o
  -5   7   9       21.05       25.68      2.30 o
  -4   7   9        7.09        9.38      1.89 o
  -3   7   9       36.14       29.55      2.27 o
  -2   7   9       13.25       11.20      1.77 o
  -1   7   9        3.18        0.64      1.64 o
   1   7   9        7.60       10.99      1.84 o
   2   7   9        1.21        0.65      1.64 o
   3   7   9        1.03        1.41      1.07 o
   4   7   9       17.77       16.84      2.02 o
   5   7   9        7.56        6.70      1.82 o
   6   7   9        5.28        4.59      1.21 o
  -6   8   9        1.57        4.10      1.77 o
  -5   8   9        1.00        1.98      2.12 o
  -4   8   9        1.59        2.46      2.01 o
  -3   8   9        5.55        5.55      1.94 o
  -2   8   9        0.06       -0.15      1.82 o
  -1   8   9        0.06       -0.25      1.80 o
   1   8   9        0.84        0.54      1.69 o
   2   8   9        0.07        0.61      1.18 o
   3   8   9        0.96       -0.16      1.51 o
   4   8   9        9.05        8.97      1.81 o
   5   8   9        0.01        0.07      1.79 o
  -4   9   9        1.48        2.26      1.94 o
  -3   9   9        1.59        3.92      1.99 o
  -2   9   9        1.98        4.65      1.98 o
  -1   9   9        9.96       10.84      2.04 o
   0   9   9        0.09        0.44      1.57 o
   1   9   9        3.26        3.90      2.44 o
   2   9   9        1.73        2.68      1.89 o
   3   9   9        5.63        4.89      1.65 o
  -2  10   9        0.18       -0.05      1.64 o
  -1  10   9        0.40        0.76      1.74 o
   0  10   9        0.06        0.14      1.81 o
  -1 -11  10       21.88       22.63      2.37 o
  -2 -10  10        0.98        1.14      1.24 o
  -1 -10  10        5.37        4.00      1.28 o
   0 -10  10       11.47       11.97      1.56 o
   1 -10  10       10.94       15.08      2.56 o
  -5  -9  10       21.38       18.56      2.47 o
  -4  -9  10       10.76       14.22      2.36 o
  -3  -9  10        6.95        4.31      1.89 o
  -2  -9  10        9.38       11.37      1.42 o
  -1  -9  10        0.87        0.47      1.23 o
   0  -9  10        5.90        4.95      1.25 o
   1  -9  10       23.63       23.03      2.28 o
   2  -9  10       37.47       36.26      2.56 o
   3  -9  10        7.03        8.57      2.02 o
  -7  -8  10        1.52        0.35      1.86 o
  -6  -8  10        2.33        3.25      1.93 o
  -5  -8  10       20.90       26.57      2.48 o
  -4  -8  10        4.65        5.88      1.84 o
  -3  -8  10        0.68        1.31      1.94 o
  -2  -8  10        1.69        0.85      1.16 o
  -1  -8  10        0.03        0.33      1.66 o
   0  -8  10       14.56       17.18      3.45 o
   1  -8  10        0.26        1.59      1.34 o
   2  -8  10       12.74       11.83      1.53 o
   3  -8  10        0.52        1.64      1.92 o
   4  -8  10       15.16       12.10      2.12 o
   5  -8  10       11.60        9.90      2.41 o
  -8  -7  10       11.56       11.61      2.32 o
  -7  -7  10       51.12       52.46      1.96 o
  -6  -7  10       16.16       17.47      1.46 o
  -5  -7  10       46.36       42.01      1.61 o
  -4  -7  10       25.26       30.31      2.27 o
  -3  -7  10        2.12        1.52      1.16 o
  -2  -7  10        1.58        0.83      1.12 o
  -1  -7  10       11.07        6.82      1.43 o
   0  -7  10        1.28       -0.06      1.18 o
   1  -7  10        0.90        2.55      1.29 o
   2  -7  10       28.68       23.87      1.70 o
   3  -7  10       16.54       18.47      1.65 o
   4  -7  10        4.88        4.92      1.42 o
   5  -7  10        4.11        4.35      2.39 o
   6  -7  10        0.08        0.97      2.34 o
  -8  -6  10        1.50        3.21      1.90 o
  -7  -6  10       45.67       52.28      1.85 o
  -6  -6  10       24.31       24.63      1.56 o
  -5  -6  10       61.92       43.91      8.42 o
  -4  -6  10        1.20        0.55      0.94 o
  -3  -6  10        4.63        2.08      1.07 o
  -2  -6  10       35.26       36.89      1.39 o
  -1  -6  10        0.93        0.91      1.17 o
   0  -6  10       30.13       35.95      1.57 o
   1  -6  10       17.04       19.27      1.53 o
   2  -6  10        0.30       -0.39      1.89 o
   3  -6  10       69.06       70.04      3.79 o
   4  -6  10       19.96       16.74      2.82 o
   5  -6  10        0.07        3.06      2.03 o
   6  -6  10        0.50        0.09      2.07 o
  -8  -5  10        0.29        2.28      2.04 o
  -7  -5  10        5.05        4.01      1.27 o
  -6  -5  10       12.39       12.08      1.24 o
  -5  -5  10       40.72       36.92      8.42 o
  -4  -5  10        2.40        1.68      0.98 o
  -3  -5  10       37.26       31.44      0.90 o
  -2  -5  10        3.64        2.31      1.40 o
  -1  -5  10       24.00       29.71      1.98 o
   0  -5  10       11.80        7.33      1.79 o
   1  -5  10       68.28       57.28      2.62 o
   2  -5  10       20.33       27.44      2.22 o
   3  -5  10        0.19        0.28      2.07 o
   4  -5  10        1.80        0.52      1.75 o
   5  -5  10        0.01        0.10      2.05 o
   6  -5  10        1.05        1.36      1.58 o
   7  -5  10        4.96        1.78      1.94 o
  -8  -4  10       24.08       25.49      2.29 o
  -7  -4  10        0.40        0.63      1.76 o
  -6  -4  10        4.30        2.95      1.12 o
  -5  -4  10        7.60        4.73      1.03 o
  -4  -4  10        1.43        1.97      0.75 o
  -3  -4  10       89.47       77.52      1.62 o
  -2  -4  10       10.54       12.70      1.43 o
  -1  -4  10       67.48       59.03      2.21 o
   0  -4  10        4.46        6.92      1.67 o
   1  -4  10       27.78       27.98      2.07 o
   2  -4  10        0.50        0.18      1.98 o
   3  -4  10        9.63       11.33      2.13 o
   4  -4  10        7.61        8.54      2.14 o
   5  -4  10        0.78        1.49      2.02 o
   6  -4  10       15.18       11.32      2.01 o
   7  -4  10        6.09        8.20      2.49 o
  -9  -3  10        6.47        5.80      1.80 o
  -8  -3  10        3.84        2.73      1.92 o
  -7  -3  10        0.01        0.25      1.70 o
  -6  -3  10       13.66       12.55      1.68 o
  -5  -3  10        0.47        2.13      1.04 o
  -4  -3  10        9.05       10.04      0.87 o
  -3  -3  10        7.39        9.33      1.04 o
  -2  -3  10       59.71       49.42      2.07 o
  -1  -3  10       39.44       29.09      2.01 o
   0  -3  10       21.08       26.44      2.00 o
   1  -3  10        0.54        1.58      1.68 o
   2  -3  10        0.81        3.69      1.83 o
   3  -3  10       54.78       53.15      2.43 o
   4  -3  10       15.18       24.00      2.31 o
   5  -3  10        4.71        0.97      1.85 o
   6  -3  10        0.23        0.22      2.13 o
   7  -3  10        0.00       -0.10      1.96 o
  -9  -2  10        1.70        2.46      1.96 o
  -8  -2  10        0.05       -0.18      1.76 o
  -7  -2  10        0.04        0.42      1.63 o
  -6  -2  10       13.42       13.28      1.71 o
  -5  -2  10        3.56        2.62      0.81 o
  -4  -2  10        0.06        0.77      0.92 o
  -3  -2  10       51.52       46.52      2.07 o
  -2  -2  10       11.96        8.84      1.74 o
  -1  -2  10        0.03       -0.23      1.68 o
   0  -2  10       42.87       30.35      2.11 o
   1  -2  10        0.03       -0.53      1.44 o
   2  -2  10       40.83       53.75      2.43 o
   3  -2  10       39.64       33.56      2.27 o
   4  -2  10        2.72        0.96      1.75 o
   5  -2  10       63.05       57.98      2.65 o
   6  -2  10        2.14       -0.14      1.79 o
   7  -2  10        0.14        2.44      1.94 o
   8  -2  10        0.80        0.25      2.20 o
  -9  -1  10        2.43        4.56      2.05 o
  -8  -1  10       12.91       10.20      2.07 o
  -7  -1  10        0.01        0.14      1.54 o
  -6  -1  10        1.85        3.25      1.09 o
  -5  -1  10       19.84       24.27      1.77 o
  -4  -1  10        9.94        7.69      1.67 o
  -3  -1  10        4.99        5.69      1.58 o
  -2  -1  10       10.97       14.86      1.84 o
  -1  -1  10        7.19        5.70      1.73 o
   0  -1  10       25.37       18.44      1.75 o
   1  -1  10        8.47        5.87      1.57 o
   2  -1  10       31.75       35.08      2.09 o
   3  -1  10        0.20        0.25      1.56 o
   4  -1  10        1.53        3.31      1.80 o
   5  -1  10       31.66       31.48      2.38 o
   6  -1  10        0.25        0.24      1.61 o
   7  -1  10        0.17        1.33      2.04 o
  -9   0  10       10.99        8.36      2.23 o
  -8   0  10        5.26        5.00      2.05 o
  -7   0  10        1.24        0.92      1.06 o
  -6   0  10        9.06        7.03      1.50 o
  -5   0  10        4.26        2.69      1.57 o
  -4   0  10       55.06       47.37      2.18 o
  -3   0  10        1.77        4.62      1.73 o
  -2   0  10       60.48       57.19      2.46 o
  -1   0  10       25.25       25.32      2.00 o
   0   0  10        5.15       13.89      1.74 o
   1   0  10        4.02        1.33      1.57 o
   2   0  10        7.91        3.39      1.78 o
   3   0  10       97.85       92.96      2.75 o
   4   0  10        4.13        1.96      1.75 o
   5   0  10       22.88       29.84      2.16 o
   6   0  10        0.31       -0.13      1.62 o
   7   0  10       34.12       37.55      3.03 o
   8   0  10       27.71       31.68      2.61 o
  -9   1  10        9.52       22.04      2.68 o
  -8   1  10        0.61        2.45      2.08 o
  -7   1  10        0.01        0.89      1.04 o
  -6   1  10        0.42        0.24      1.50 o
  -5   1  10        9.74       10.41      1.68 o
  -4   1  10       44.80       50.34      2.24 o
  -3   1  10       43.33       30.84      1.96 o
  -2   1  10       18.36       18.86      1.92 o
  -1   1  10        0.99       -0.04      1.53 o
   0   1  10       21.86       20.78      1.86 o
   1   1  10       17.85       13.48      1.74 o
   2   1  10       20.12       20.35      2.07 o
   3   1  10        8.99        7.83      1.61 o
   4   1  10        0.37        3.11      1.59 o
   5   1  10        1.03        0.86      1.61 o
   6   1  10        0.00        0.66      1.66 o
   7   1  10        6.23       11.05      1.97 o
  -9   2  10        1.86        0.23      2.20 o
  -8   2  10       16.36       16.40      2.30 o
  -7   2  10       13.11        9.38      1.84 o
  -6   2  10       17.99       21.02      2.13 o
  -5   2  10        8.56        7.35      1.90 o
  -4   2  10       29.65       27.11      1.99 o
  -3   2  10       25.00       27.47      1.91 o
  -2   2  10       74.67       75.84      2.52 o
  -1   2  10        0.10        0.03      1.49 o
   0   2  10        9.22        4.35      1.71 o
   1   2  10       63.90       62.14      2.45 o
   2   2  10        3.72        1.52      1.59 o
   3   2  10        0.96        1.73      1.61 o
   4   2  10        0.24        1.28      1.53 o
   5   2  10       69.17       75.50      2.70 o
   6   2  10       55.29       55.65      5.12 o
   7   2  10        8.62       10.93      1.88 o
  -8   3  10        2.59        7.32      1.37 o
  -6   3  10        0.01        0.58      1.91 o
  -5   3  10       20.87       14.59      2.08 o
  -4   3  10        4.64        4.33      1.75 o
  -3   3  10        1.89        1.61      1.58 o
  -2   3  10       25.49       27.28      2.11 o
  -1   3  10        0.01       -0.27      1.58 o
   0   3  10       80.14       75.40      2.71 o
   1   3  10       15.95       12.80      1.71 o
   2   3  10        0.20        0.86      1.66 o
   3   3  10        3.36        4.51      1.67 o
   4   3  10       23.00       22.15      1.25 o
   5   3  10        2.58        3.15      1.26 o
   6   3  10        0.07        0.90      1.22 o
   7   3  10        5.24        6.67      2.00 o
  -8   4  10        1.81        3.32      2.07 o
  -7   4  10        2.64        1.00      1.76 o
  -6   4  10       21.62       21.30      2.25 o
  -5   4  10        4.33        6.68      1.75 o
  -4   4  10       17.88       23.01      2.18 o
  -3   4  10       13.33       14.31      1.98 o
  -2   4  10        0.01        0.33      1.55 o
  -1   4  10       30.89       24.10      1.92 o
   0   4  10        2.54        3.74      1.53 o
   1   4  10        5.02        3.50      1.69 o
   2   4  10        8.05        8.31      1.57 o
   3   4  10       39.87       43.40      1.60 o
   4   4  10       25.33       29.63      1.49 o
   5   4  10        1.62        2.64      1.21 o
   6   4  10        3.71        3.06      2.01 o
   7   4  10        2.46        3.68      1.78 o
  -8   5  10        0.14        0.04      1.85 o
  -7   5  10        0.60        0.11      2.08 o
  -6   5  10        0.15        0.69      1.98 o
  -5   5  10        3.13        4.35      1.90 o
  -4   5  10        3.85        5.27      1.97 o
  -3   5  10        2.90        2.50      1.93 o
  -2   5  10       60.10       46.78      2.31 o
  -1   5  10       10.60       10.82      1.69 o
   0   5  10       13.49       18.35      1.93 o
   1   5  10        3.68        1.83      1.53 o
   2   5  10        9.94       15.52      1.91 o
   3   5  10        1.74        2.48      1.09 o
   4   5  10       11.33       18.06      1.38 o
   5   5  10       10.93       10.78      1.90 o
   6   5  10        3.94        5.85      1.84 o
  -7   6  10        2.63        3.93      2.16 o
  -6   6  10        3.57        4.75      2.13 o
  -5   6  10        6.00        7.54      1.79 o
  -4   6  10        4.70        3.31      1.89 o
  -3   6  10        0.21       -0.24      1.60 o
  -2   6  10        4.52        7.42      2.03 o
  -1   6  10        4.79        3.89      1.88 o
   0   6  10        1.98        2.38      1.59 o
   1   6  10       17.30       20.01      2.02 o
   2   6  10       14.78       10.26      1.87 o
   3   6  10        0.04        1.32      1.66 o
   4   6  10       13.21       14.32      1.91 o
   5   6  10        2.40        3.55      1.14 o
   6   6  10        0.99       -0.09      1.76 o
  -6   7  10        1.28        2.95      2.00 o
  -5   7  10        1.28        4.13      2.01 o
  -4   7  10        8.78        4.93      2.08 o
  -3   7  10        0.56        0.21      1.70 o
  -2   7  10        5.69        6.39      1.99 o
  -1   7  10        3.36        3.07      1.86 o
   0   7  10        8.58        9.25      1.81 o
   1   7  10       10.73       10.53      1.85 o
   2   7  10       20.12       31.82      2.40 o
   3   7  10       11.28       12.21      1.98 o
   4   7  10        6.63        6.98      1.59 o
   5   7  10        2.09        0.78      1.52 o
  -4   8  10        0.12        2.05      1.68 o
  -3   8  10        0.62        1.32      1.90 o
  -2   8  10        2.64        4.11      1.72 o
  -1   8  10        0.15        0.63      1.81 o
   0   8  10        3.14        3.17      1.81 o
   1   8  10        0.64        1.07      1.78 o
   2   8  10        4.42        4.42      1.23 o
   3   8  10        2.14        2.90      1.84 o
   4   8  10        0.49        0.10      1.80 o
  -3   9  10        2.49        4.88      2.07 o
  -2   9  10        1.42        1.83      1.81 o
  -1   9  10        1.27        2.70      1.96 o
   0   9  10        7.98        7.99      1.82 o
   1   9  10        6.21        5.68      1.81 o
  -1 -10  11        2.06        2.13      2.18 o
  -3  -9  11        1.34        0.94      1.79 o
  -2  -9  11        0.38        0.92      1.26 o
  -1  -9  11        0.84        0.24      1.79 o
   0  -9  11       20.25       20.46      2.18 o
   1  -9  11       15.07       19.31      2.34 o
   2  -9  11       10.33       15.52      2.49 o
  -5  -8  11        5.15       10.30      2.24 o
  -4  -8  11       11.58       19.61      2.26 o
  -3  -8  11        2.43        2.37      1.88 o
  -2  -8  11        0.33        0.78      1.69 o
  -1  -8  11        0.00        0.18      2.01 o
   0  -8  11        2.57        1.92      1.35 o
   1  -8  11       20.11       21.28      1.65 o
   2  -8  11        0.15        1.89      1.52 o
   3  -8  11        8.98       15.60      2.20 o
  -7  -7  11        0.03        2.16      1.37 o
  -6  -7  11       25.44       29.54      2.46 o
  -5  -7  11       11.05       10.83      1.99 o
  -4  -7  11        1.31        1.67      1.86 o
  -3  -7  11        0.42        1.20      1.82 o
  -2  -7  11        9.72       12.35      1.43 o
  -1  -7  11        1.20        3.08      1.17 o
   0  -7  11       11.85       14.80      1.49 o
   1  -7  11        9.77       16.54      1.55 o
   2  -7  11        8.16        9.21      1.64 o
   3  -7  11       19.49       20.77      1.62 o
   4  -7  11        0.26        1.81      1.41 o
  -7  -6  11        2.30        5.76      1.44 o
  -6  -6  11       88.52      104.70      2.34 o
  -5  -6  11        0.03        0.69      1.13 o
  -4  -6  11        4.31        6.98      2.01 o
  -3  -6  11        1.11        1.30      1.19 o
  -2  -6  11       14.47        9.88      1.13 o
  -1  -6  11        0.38        1.05      1.05 o
   0  -6  11        1.90        0.80      1.85 o
   1  -6  11        3.03        2.58      1.46 o
   3  -6  11       10.72       17.87      1.72 o
   4  -6  11        8.02        9.99      1.67 o
   5  -6  11        1.74        2.58      1.39 o
  -8  -5  11       53.67       62.08      3.11 o
  -7  -5  11       10.47       13.00      2.15 o
  -6  -5  11       14.13       17.36      1.37 o
  -5  -5  11        3.17        1.98      1.05 o
  -4  -5  11       60.38       54.75     11.98 o
  -3  -5  11        2.02        3.21      1.11 o
  -2  -5  11       31.85       28.43      1.87 o
  -1  -5  11       32.61       36.60      2.29 o
   0  -5  11       18.67       12.34      1.87 o
   1  -5  11        4.99        2.86      1.84 o
   3  -5  11       15.92       24.33      2.48 o
   4  -5  11        7.02       10.04      2.26 o
   5  -5  11       13.84       18.85      1.59 o
   6  -5  11        0.64        3.98      1.96 o
  -8  -4  11       30.03       33.65      2.44 o
  -7  -4  11        3.89        3.93      1.89 o
  -6  -4  11        1.35        2.01      1.77 o
  -5  -4  11        0.30        0.23      1.09 o
  -4  -4  11       24.00       20.79      1.39 o
  -3  -4  11        2.84        4.16      1.08 o
  -2  -4  11        6.94        8.87      1.58 o
  -1  -4  11        5.84        6.51      1.77 o
   0  -4  11        0.23        2.40      1.80 o
   1  -4  11        6.88        0.88      1.70 o
   2  -4  11       11.27        8.31      2.17 o
   3  -4  11        2.49        1.09      1.92 o
   4  -4  11        7.57        5.40      1.89 o
   5  -4  11        0.70        1.86      1.94 o
   6  -4  11       13.92       16.45      2.45 o
  -8  -3  11        0.26        0.34      2.03 o
  -7  -3  11        0.48        0.84      1.57 o
  -6  -3  11        1.90        2.17      1.78 o
  -5  -3  11        6.49        8.47      1.19 o
  -4  -3  11       85.19       98.49      1.91 o
  -3  -3  11      181.21      180.93      2.39 o
  -2  -3  11        0.04        0.45      1.53 o
  -1  -3  11        0.08       -0.03      1.68 o
   0  -3  11        0.16        2.54      1.56 o
   1  -3  11        5.32       10.68      1.92 o
   2  -3  11        2.92        8.02      1.99 o
   3  -3  11        1.25        3.53      1.91 o
   4  -3  11        6.92        7.74      1.85 o
   5  -3  11        0.30        1.09      2.15 o
   6  -3  11        0.02        1.18      1.84 o
  -7  -2  11        1.34        2.74      1.96 o
  -6  -2  11        0.22        0.65      1.81 o
  -5  -2  11       17.52       19.01      4.35 o
  -4  -2  11        9.99       17.93      1.23 o
  -3  -2  11       85.48       83.21      2.66 o
  -2  -2  11       57.02       64.15      2.48 o
  -1  -2  11       17.93       16.50      1.79 o
   0  -2  11        6.78        4.47      1.81 o
   1  -2  11        9.30        4.56      1.80 o
   2  -2  11       14.31       17.30      1.86 o
   3  -2  11       19.45       16.22      2.22 o
   4  -2  11        6.77        3.15      1.86 o
   6  -2  11        5.38        6.28      2.13 o
   7  -2  11        0.94        2.59      2.18 o
  -8  -1  11        8.06        9.37      2.17 o
  -7  -1  11        1.52        1.88      2.00 o
  -6  -1  11       14.73       20.48      1.33 o
  -5  -1  11       20.08       14.80      1.74 o
  -4  -1  11        8.10        5.90      1.70 o
  -3  -1  11        2.04        1.86      1.69 o
  -2  -1  11        0.10        1.45      1.55 o
  -1  -1  11      144.65      147.17      3.31 o
   0  -1  11        0.68        3.31      1.66 o
   1  -1  11       35.66       34.97      2.15 o
   2  -1  11        0.01        0.72      1.76 o
   3  -1  11        0.34        1.41      1.89 o
   4  -1  11       23.61       26.22      2.37 o
   5  -1  11        5.19        2.16      2.05 o
   6  -1  11        2.61        3.76      2.06 o
   7  -1  11        3.60        7.65      2.00 o
  -8   0  11        4.77        5.07      2.09 o
  -7   0  11       13.61       14.60      2.09 o
  -6   0  11        3.08        4.16      1.36 o
  -5   0  11        3.94        4.16      1.79 o
  -4   0  11       26.58       28.05      2.03 o
  -3   0  11        7.08        8.01      1.81 o
  -2   0  11       17.67       12.12      2.01 o
  -1   0  11       13.99       11.03      1.78 o
   0   0  11       14.74       16.98      2.03 o
   1   0  11        1.31        0.99      1.54 o
   2   0  11        4.75        0.69      1.78 o
   3   0  11        5.03        7.46      1.86 o
   4   0  11       10.03        9.84      1.79 o
   5   0  11        1.60        0.39      1.96 o
   6   0  11        3.49        4.93      1.91 o
   7   0  11        2.50        2.46      2.17 o
  -8   1  11       23.69       22.94      2.21 o
  -7   1  11        5.52        4.00      1.67 o
  -6   1  11        1.66        2.73      1.76 o
  -5   1  11        5.38        8.15      1.84 o
  -4   1  11        0.06        2.76      1.79 o
  -3   1  11        6.48        7.56      1.96 o
  -2   1  11        2.71        1.51      1.61 o
  -1   1  11       14.55       16.02      1.90 o
   0   1  11       10.50        5.98      1.90 o
   1   1  11       41.73       37.97      2.14 o
   2   1  11        3.66        3.35      1.57 o
   3   1  11        0.00        2.09      1.81 o
   4   1  11       40.74       42.58      2.44 o
   5   1  11       23.82       31.05      2.46 o
   6   1  11       18.81       16.57      3.25 o
   7   1  11       15.97       18.38      2.19 o
  -8   2  11       17.75       21.81      1.90 o
  -7   2  11        1.63        2.75      1.84 o
  -6   2  11       28.25       22.67      2.07 o
  -5   2  11        6.66        2.60      1.81 o
  -4   2  11        6.10        4.42      1.66 o
  -3   2  11        8.56        8.68      1.73 o
  -2   2  11       21.49       25.37      2.18 o
  -1   2  11        0.49        0.60      1.92 o
   0   2  11        4.06        0.18      1.69 o
   1   2  11       28.62       31.39      2.26 o
   2   2  11        6.49        2.38      1.69 o
   3   2  11        0.55        0.34      1.73 o
   4   2  11        5.88        4.15      1.74 o
   5   2  11        0.01        1.11      1.85 o
   6   2  11        6.18        7.32      1.35 o
  -8   3  11       10.36       13.80      2.16 o
  -7   3  11        1.58        0.14      1.75 o
  -6   3  11       12.58       16.83      2.02 o
  -5   3  11       15.16       12.20      1.99 o
  -4   3  11        1.11        1.78      1.71 o
  -3   3  11        9.44        9.25      1.71 o
  -2   3  11        2.74        4.35      1.86 o
  -1   3  11        3.73        3.52      1.86 o
   0   3  11        1.33        1.72      1.89 o
   1   3  11        2.46        0.45      1.78 o
   2   3  11        8.00        9.21      1.76 o
   3   3  11       22.38       29.38      2.32 o
   4   3  11        0.52        1.86      1.17 o
   5   3  11       60.54       73.78      3.56 o
   6   3  11        0.05        1.50      1.24 o
  -8   4  11        6.52        4.85      1.88 o
  -7   4  11       11.99        6.25      2.17 o
  -6   4  11        0.09        0.06      1.85 o
  -5   4  11        1.01        0.68      2.00 o
  -4   4  11       10.85       12.25      2.01 o
  -3   4  11        1.23        1.02      1.87 o
  -2   4  11        3.26        4.56      1.61 o
  -1   4  11        0.86        2.29      1.68 o
   0   4  11        0.00       -0.09      1.80 o
   1   4  11        0.29        0.14      1.70 o
   2   4  11        4.90        1.88      1.92 o
   3   4  11        7.25        3.84      1.10 o
   4   4  11        3.83        3.69      1.31 o
   5   4  11        0.28        1.03      1.25 o
   6   4  11        1.15        0.56      1.85 o
  -7   5  11       10.42       11.36      2.02 o
  -6   5  11        0.99        1.71      1.85 o
  -5   5  11        3.62        2.80      1.94 o
  -4   5  11        0.99        1.93      1.66 o
  -3   5  11        7.07        5.99      1.98 o
  -2   5  11       13.98       14.15      1.87 o
  -1   5  11        9.42       10.32      1.86 o
   0   5  11       28.17       30.66      2.30 o
   1   5  11       11.59       15.02      2.07 o
   2   5  11        0.15        0.53      1.91 o
   3   5  11       36.79       46.59      2.52 o
   4   5  11        4.30        4.38      0.94 o
   5   5  11        0.00        0.43      1.63 o
  -6   6  11        0.33        0.14      1.73 o
  -5   6  11        0.59        1.36      2.07 o
  -4   6  11        0.03        1.03      1.97 o
  -3   6  11        4.27        6.48      2.04 o
  -2   6  11        0.03       -0.24      1.95 o
  -1   6  11        0.13        1.16      1.92 o
   0   6  11        3.52        4.65      1.98 o
   1   6  11       10.40       11.36      2.25 o
   2   6  11       26.91       29.50      2.26 o
   3   6  11        1.53        0.21      1.84 o
   4   6  11        0.40        0.50      1.63 o
  -4   7  11        4.44        6.73      2.03 o
  -3   7  11        0.70       -0.14      1.99 o
  -2   7  11        2.07        4.60      2.03 o
  -1   7  11       10.22       14.79      2.15 o
   0   7  11        3.14        2.83      2.02 o
   1   7  11       10.56       13.48      2.28 o
   2   7  11        0.44        1.38      1.88 o
   3   7  11        1.54        3.37      1.83 o
   4   7  11        2.10        3.12      1.67 o
  -2   8  11        0.45        0.44      1.63 o
  -1   8  11        2.60        3.65      2.01 o
   0   8  11       24.16       26.97      2.31 o
   1   8  11        3.12        4.48      2.11 o
   2   8  11        4.37        4.81      1.90 o
  -1  -9  12        0.52       -0.04      1.81 o
  -3  -8  12        1.10        2.41      2.19 o
  -2  -8  12       11.31       15.00      1.58 o
  -1  -8  12        8.95        5.72      1.53 o
   0  -8  12        1.88        3.76      1.56 o
   1  -8  12       26.72       21.66      1.68 o
   2  -8  12        6.14        3.76      1.94 o
  -6  -7  12       27.25       29.34      2.44 o
  -5  -7  12       14.62       14.12      2.27 o
  -4  -7  12        2.24        2.71      2.20 o
  -2  -7  12        0.01        0.77      1.37 o
  -1  -7  12       21.65       23.69      1.54 o
   0  -7  12       13.11       10.72      1.49 o
   1  -7  12        0.24        0.55      1.53 o
   2  -7  12        0.90        0.36      1.37 o
   3  -7  12        0.99        0.64      1.63 o
  -7  -6  12       23.22       22.38      2.30 o
  -6  -6  12        7.09        5.13      1.39 o
  -5  -6  12        0.47        0.70      1.75 o
  -4  -6  12        8.65        7.64      1.86 o
  -3  -6  12        0.69       -0.41      2.03 o
  -2  -6  12        0.51        1.44      1.19 o
  -1  -6  12       20.23       15.88      1.39 o
   0  -6  12        1.40        0.39      1.32 o
   1  -6  12        1.92        3.72      1.49 o
   2  -6  12        0.26        0.13      2.24 o
   3  -6  12        0.37       -0.39      2.32 o
   4  -6  12        1.12        2.29      1.42 o
  -7  -5  12        3.61        3.09      1.85 o
  -6  -5  12        0.67        0.24      1.78 o
  -5  -5  12        8.69        6.12      1.21 o
  -4  -5  12        0.10        0.69      1.91 o
  -3  -5  12       41.01       48.37      1.72 o
  -2  -5  12       15.00        8.09      1.61 o
  -1  -5  12        2.54        4.66      1.72 o
   0  -5  12        8.74        6.13      2.03 o
   1  -5  12        3.96       -0.32      1.90 o
   2  -5  12        0.91       -0.49      2.06 o
   3  -5  12       10.34       13.89      2.45 o
   4  -5  12        0.12        1.75      1.87 o
  -7  -4  12       11.94       15.64      2.04 o
  -6  -4  12       19.40       14.59      1.84 o
  -5  -4  12       20.56       19.63      1.40 o
  -4  -4  12        0.03        0.81      0.97 o
  -3  -4  12       27.02       20.68      4.98 o
  -2  -4  12        5.27        6.65      1.86 o
  -1  -4  12       36.06       40.52      2.23 o
   0  -4  12       23.46       24.60      2.07 o
   1  -4  12        0.80       -0.26      1.84 o
   2  -4  12        4.52        3.48      2.25 o
   3  -4  12        0.10        0.22      1.96 o
   4  -4  12        0.73        4.05      1.84 o
   5  -4  12        4.77        4.72      2.06 o
  -7  -3  12        1.61        2.09      2.02 o
  -6  -3  12        0.96        1.24      1.59 o
  -5  -3  12       19.78       24.62      2.21 o
  -4  -3  12        2.15        0.93      0.76 o
  -3  -3  12        0.28       -0.30      0.93 o
  -2  -3  12        2.15        0.75      1.76 o
  -1  -3  12        1.77        0.57      1.82 o
   0  -3  12        0.07       -0.10      1.63 o
   1  -3  12       23.51       32.51      2.46 o
   2  -3  12       28.68       30.43      2.29 o
   3  -3  12        0.75        1.36      1.72 o
   4  -3  12        1.44        2.19      1.89 o
   5  -3  12        1.03        1.21      2.14 o
  -7  -2  12        3.45        3.48      2.05 o
  -6  -2  12        0.06        0.53      1.89 o
  -5  -2  12       11.65        8.85      1.94 o
  -4  -2  12       14.87       14.03      1.63 o
  -3  -2  12        6.59       11.83      1.99 o
  -2  -2  12       13.33       10.65      1.98 o
  -1  -2  12        6.77        3.33      1.87 o
   0  -2  12        2.58        2.74      1.69 o
   1  -2  12        0.75        1.81      1.73 o
   2  -2  12       57.92       65.46      2.70 o
   3  -2  12        9.94        5.83      1.88 o
   4  -2  12       11.45       14.19      2.35 o
   5  -2  12        0.00        0.70      1.75 o
   6  -2  12        0.09        2.90      2.21 o
  -7  -1  12       15.50       21.38      2.37 o
  -6  -1  12       10.63       10.98      1.41 o
  -5  -1  12       13.48       10.19      1.57 o
  -4  -1  12        3.72        1.93      1.62 o
  -3  -1  12        1.48        0.97      1.84 o
  -2  -1  12       24.46       25.90      2.29 o
  -1  -1  12       37.39       51.93      2.41 o
   0  -1  12        3.60        3.25      1.89 o
   1  -1  12        0.87        1.69      1.92 o
   2  -1  12       25.30       24.87      2.14 o
   3  -1  12        3.31        2.34      2.04 o
   4  -1  12       20.13       27.07      2.25 o
   5  -1  12        1.27        3.54      1.98 o
   6  -1  12        1.76        3.87      2.11 o
  -7   0  12        2.13        4.16      2.03 o
  -6   0  12        7.51       10.13      1.97 o
  -5   0  12       10.15       11.73      1.96 o
  -4   0  12       21.62       19.46      2.23 o
  -3   0  12        6.58        5.84      1.81 o
  -2   0  12        4.21        3.88      1.76 o
   0   0  12        6.99        6.57      1.99 o
   1   0  12        0.91       -0.06      1.82 o
   2   0  12       17.46       18.63      2.14 o
   3   0  12       18.94       12.17      1.94 o
   4   0  12       17.94       19.75      2.26 o
   5   0  12        4.90        5.01      1.94 o
   6   0  12        2.57        5.85      1.91 o
  -7   1  12        4.06        5.77      1.46 o
  -6   1  12        3.13        1.09      1.88 o
  -5   1  12        3.00        2.98      1.78 o
  -4   1  12        1.65        0.09      1.93 o
  -3   1  12       53.80       65.59      2.78 o
  -2   1  12        2.66        5.90      2.09 o
  -1   1  12       12.82       15.34      1.91 o
   0   1  12        1.71        2.19      1.68 o
   1   1  12       13.33       14.10      2.06 o
   2   1  12        3.75        2.18      1.74 o
   3   1  12       12.89       14.84      2.16 o
   4   1  12        2.52        4.12      1.88 o
   5   1  12       26.05       30.32      2.39 o
   6   1  12       17.69       26.53      2.53 o
  -8   2  12       10.26       13.30      2.19 o
  -7   2  12        0.08        0.95      1.71 o
  -6   2  12        0.09        0.30      1.74 o
  -4   2  12        1.57        0.83      1.70 o
  -3   2  12        1.12        1.55      1.93 o
  -2   2  12        1.77        1.81      1.73 o
  -1   2  12        0.89        1.74      2.08 o
   0   2  12        6.07        9.60      2.06 o
   1   2  12        0.05        1.04      1.61 o
   2   2  12       15.08       17.22      2.06 o
   3   2  12        0.18       -0.24      1.73 o
   4   2  12        0.04        0.94      1.84 o
   5   2  12        8.90        8.28      1.27 o
   6   2  12        0.02        1.06      2.11 o
  -7   3  12        0.14       -0.37      1.97 o
  -5   3  12       16.36       17.89      2.02 o
  -4   3  12       17.55       15.53      2.17 o
  -3   3  12        8.09       13.06      1.92 o
  -2   3  12       28.60       23.94      2.13 o
  -1   3  12       20.56       25.06      2.43 o
   0   3  12        2.82        3.04      1.83 o
   2   3  12        1.31        0.81      1.80 o
   3   3  12        0.19        1.05      1.95 o
   4   3  12        7.05        7.78      1.28 o
   5   3  12       15.56       15.91      1.56 o
  -6   4  12        5.42        6.33      2.07 o
  -5   4  12        3.23        1.45      1.93 o
  -4   4  12        2.83        3.92      1.72 o
  -3   4  12        0.70        3.76      2.08 o
  -2   4  12       20.61       25.05      2.29 o
  -1   4  12        0.24        1.83      2.09 o
   0   4  12       24.31       31.47      2.72 o
   2   4  12        0.37        0.16      1.65 o
   3   4  12        6.82        8.80      2.03 o
   4   4  12        5.54        6.61      1.32 o
   5   4  12        4.16        4.68      1.29 o
  -5   5  12        2.31        3.79      1.80 o
  -4   5  12        1.44        1.23      1.85 o
  -3   5  12        3.50        6.82      1.99 o
  -2   5  12       10.19       11.26      1.95 o
  -1   5  12        3.24        5.05      2.18 o
   0   5  12        5.81        7.91      2.29 o
   2   5  12        4.56        3.72      1.81 o
   3   5  12        4.38        2.36      2.08 o
   4   5  12        0.15        0.87      1.85 o
  -4   6  12        0.24        0.10      1.81 o
  -3   6  12        0.79        0.18      2.16 o
  -2   6  12       13.08       12.45      2.42 o
  -1   6  12        9.67        9.95      1.97 o
   0   6  12        3.98        4.05      1.97 o
   1   6  12        1.99        7.10      2.28 o
   2   6  12        5.17        4.19      2.11 o
   3   6  12        2.51        1.05      1.79 o
  -1   7  12        2.41        3.95      1.85 o
   0   7  12        1.88        3.17      1.93 o
   1   7  12       15.05       34.02      2.86 o
   2   7  12        0.08        0.53      2.02 o
  -1  -8  13        0.18       -0.02      1.92 o
   0  -8  13        0.33        0.37      1.93 o
  -3  -7  13        0.01        1.22      2.15 o
  -2  -7  13        2.51        4.15      1.47 o
  -1  -7  13       19.26       24.74      2.84 o
   0  -7  13       16.47       21.81      1.83 o
   1  -7  13        1.00        0.93      2.24 o
  -5  -6  13        0.42        1.44      1.99 o
  -4  -6  13        4.09        4.98      1.86 o
  -3  -6  13        1.96       -0.31      2.17 o
  -2  -6  13        0.02        2.52      1.96 o
  -1  -6  13        4.70        3.86      1.35 o
   0  -6  13        1.09       -0.11      1.40 o
   1  -6  13        0.54       -0.03      2.16 o
   2  -6  13        1.66        1.10      1.43 o
  -4  -5  13        1.47        0.87      2.00 o
  -3  -5  13        2.09        4.70      1.98 o
  -2  -5  13       18.49       22.88      2.24 o
  -1  -5  13        1.08        0.66      1.98 o
   0  -5  13        6.98       11.35      2.05 o
   1  -5  13        0.97        0.57      2.14 o
   2  -5  13       13.68       18.89      2.55 o
   3  -5  13        0.57        3.97      2.36 o
  -6  -4  13        3.24        2.64      1.69 o
  -5  -4  13        0.19        0.88      1.56 o
  -4  -4  13        0.42       -0.36      1.82 o
  -3  -4  13       13.60       11.38      2.00 o
  -2  -4  13       15.71       13.13      2.04 o
  -1  -4  13        2.72        0.40      1.73 o
   0  -4  13        9.66        6.56      1.99 o
   2  -4  13        6.05        4.73      1.93 o
   3  -4  13        2.37        3.01      2.30 o
  -5  -3  13        3.16        6.00      1.81 o
  -4  -3  13       24.93       25.72      1.64 o
  -3  -3  13        3.95        1.00      1.10 o
  -2  -3  13        6.99       12.79      2.10 o
  -1  -3  13        2.88        3.24      1.73 o
   0  -3  13        7.72       13.22      1.99 o
   1  -3  13        0.22        0.93      2.13 o
   2  -3  13        3.38       10.78      2.08 o
   3  -3  13        0.64        1.70      2.12 o
   4  -3  13        0.07       -0.23      2.21 o
  -6  -2  13        1.04        1.01      1.99 o
  -5  -2  13        1.44        1.73      1.15 o
  -4  -2  13        1.29        1.48      1.24 o
  -3  -2  13        0.35        0.09      1.62 o
  -2  -2  13       25.80       24.88      2.28 o
  -1  -2  13        0.97        2.07      2.00 o
   0  -2  13       26.33       23.71      2.43 o
   1  -2  13        2.96        3.29      1.98 o
   2  -2  13        0.47        1.25      1.74 o
   3  -2  13        0.28        1.27      1.85 o
   4  -2  13        0.27        0.26      1.79 o
  -6  -1  13        6.31        6.61      2.10 o
  -5  -1  13        1.94        3.14      1.68 o
  -4  -1  13       29.29       32.68      2.25 o
  -3  -1  13       13.76        9.53      2.00 o
  -2  -1  13        5.30        7.03      1.80 o
  -1  -1  13       11.40        9.69      1.93 o
   0  -1  13        0.02        2.13      2.10 o
   1  -1  13        0.80        1.46      1.96 o
   2  -1  13        2.07        4.59      2.00 o
   3  -1  13        2.36        3.76      2.20 o
   4  -1  13        8.83        3.79      2.25 o
  -5   0  13        5.25       10.00      2.15 o
  -4   0  13        1.44        3.45      2.00 o
  -3   0  13        9.90       14.51      2.01 o
  -2   0  13        6.39        7.02      1.86 o
  -1   0  13        8.43       14.81      2.13 o
   0   0  13        5.15        4.80      1.98 o
   1   0  13        0.11        1.67      1.99 o
   2   0  13        0.04        1.12      1.87 o
   3   0  13        0.87        0.58      2.00 o
   4   0  13       18.95       28.18      2.64 o
  -7   1  13        0.07       -0.38      1.97 o
  -6   1  13        7.70        6.83      2.08 o
  -5   1  13        7.12        5.31      1.86 o
  -4   1  13        1.14        0.74      1.84 o
  -3   1  13       10.78       10.89      2.44 o
  -2   1  13        3.27        4.45      2.12 o
  -1   1  13        0.14       -0.04      2.00 o
   0   1  13        0.08        0.67      2.01 o
   1   1  13        0.01        0.63      1.96 o
   2   1  13       11.12        7.80      2.16 o
   3   1  13       25.95       27.65      2.61 o
   4   1  13        3.93        8.24      2.11 o
  -7   2  13        0.15       -0.02      1.84 o
  -6   2  13        0.28        1.00      1.86 o
  -5   2  13        8.72       13.02      2.22 o
  -4   2  13        2.04        1.54      2.01 o
  -3   2  13       14.91       22.58      2.47 o
  -2   2  13        0.67       16.41      2.38 o
  -1   2  13        0.00        0.46      2.04 o
   0   2  13        0.21        1.28      2.06 o
   1   2  13        0.06        2.26      2.09 o
   2   2  13        3.47        4.97      1.88 o
   3   2  13        4.12        4.92      2.22 o
   4   2  13        5.00       10.26      2.29 o
  -6   3  13        0.03        2.06      2.13 o
  -5   3  13        5.77        5.73      1.85 o
  -4   3  13        0.16        1.35      1.79 o
  -3   3  13        1.53        4.63      2.23 o
  -2   3  13        0.23        0.83      2.19 o
   0   3  13        2.55        1.93      1.93 o
   1   3  13       21.06       25.04      2.24 o
   2   3  13        0.33       -0.50      2.18 o
   3   3  13        3.59        4.45      2.16 o
   4   3  13        2.35        4.38      1.38 o
  -4   4  13        0.01        0.16      1.75 o
  -3   4  13        6.32        7.58      2.27 o
  -2   4  13        2.28        3.06      2.22 o
  -1   4  13        0.84        1.09      2.16 o
   0   4  13        2.21        3.83      2.30 o
   1   4  13        8.89        8.80      2.04 o
   2   4  13        1.11        2.69      2.16 o
   3   4  13        3.03        9.44      2.27 o
  -3   5  13        4.83        9.70      2.32 o
  -2   5  13        0.17        2.10      2.31 o
  -1   5  13       28.19       39.94      2.69 o
   0   5  13        0.36        4.93      2.24 o
   1   5  13        4.51        5.54      1.98 o
   2   5  13        1.40        2.44      2.00 o
  -2  -6  14        1.68       -0.17      2.21 o
  -1  -6  14        0.82        0.27      2.14 o
   0  -6  14        0.89        0.46      2.23 o
  -4  -5  14        5.66        7.05      1.93 o
  -3  -5  14        0.72        0.96      1.97 o
  -2  -5  14        1.37        2.01      2.07 o
  -1  -5  14        0.19        0.06      2.09 o
   1  -5  14        2.69        2.50      2.04 o
  -3  -4  14        2.31        3.04      1.92 o
  -2  -4  14        4.59        6.91      1.89 o
  -1  -4  14        1.38        0.26      2.06 o
   0  -4  14        0.24        0.31      1.88 o
   1  -4  14        5.49        3.66      2.09 o
  -5  -3  14        0.22       -0.02      1.99 o
  -4  -3  14        8.07       10.43      2.05 o
  -3  -3  14        4.15        3.61      1.79 o
  -2  -3  14        6.16        8.68      2.02 o
  -1  -3  14        8.16        6.80      2.21 o
   1  -3  14       14.94       26.41      2.67 o
   2  -3  14        2.28        0.82      1.97 o
  -5  -2  14        2.04        2.23      1.87 o
  -4  -2  14        0.46        1.18      1.32 o
  -3  -2  14        2.40        1.89      1.96 o
  -2  -2  14       16.12       23.61      2.45 o
  -1  -2  14        4.16        4.40      2.20 o
   0  -2  14       15.61       20.76      2.57 o
   1  -2  14        0.82        2.89      2.23 o
   2  -2  14        0.01        0.98      2.07 o
  -5  -1  14        0.18        0.54      1.33 o
  -4  -1  14        0.32        0.01      1.80 o
  -3  -1  14        6.21        5.04      1.86 o
  -2  -1  14        0.81        1.41      2.17 o
  -1  -1  14       31.59       35.70      2.69 o
   0  -1  14        0.05        1.91      2.22 o
   1  -1  14        4.19        4.92      1.87 o
   2  -1  14        9.88        6.68      2.28 o
  -6   0  14        0.21        1.19      1.98 o
  -5   0  14        0.29        1.50      1.74 o
  -4   0  14        1.38        2.85      1.90 o
  -3   0  14        1.02        1.67      1.79 o
  -2   0  14        5.65       10.62      2.28 o
  -1   0  14       18.92       19.25      2.44 o
   0   0  14        0.89        5.11      1.84 o
   1   0  14       42.89       53.98      3.01 o
   2   0  14        2.56        2.63      2.32 o
  -4   1  14        3.07        1.99      2.19 o
  -3   1  14        0.27        1.20      2.08 o
  -2   1  14        0.39        0.95      2.06 o
  -1   1  14        5.48        7.76      2.30 o
   0   1  14        8.21        8.23      2.10 o
   1   1  14        0.21        4.94      2.30 o
   2   1  14        6.14       12.61      2.65 o
  -4   2  14        2.72        4.86      2.38 o
  -3   2  14        0.42        6.70      2.36 o
  -2   2  14        0.79        4.67      2.21 o
  -1   2  14       17.55       24.47      2.60 o
   0   2  14       12.02       11.16      2.16 o
   1   2  14       33.89       41.95      2.63 o
  -2   3  14        0.32        2.89      1.94 o
  -1   3  14        0.94        2.59      2.04 o
   0   3  14       10.94       22.51      2.65 o
  -3  -3  15        6.29        3.01      2.07 o
  -2  -3  15        2.33        3.63      2.03 o
  -3  -2  15       17.39       17.98      2.45 o
  -2  -2  15        0.66        2.07      1.97 o
 
